# Supplementary material for: N-(2,5-Dimeth­oxy­phen­yl)-6-nitro­quinazolin-4-amine
Source: Acta Crystallogr Sect E Struct Rep Online. 2012 Dec 5;69(Pt 1):o8. doi: 10.1107/S1600536812048878 (PMC3588306; doi:10.1107/S1600536812048878)
Supplement: Supplementary file 2 [file e-69-000o8-Isup2.hkl]

# 
# h,k,l, Fc-squared, Fo-squared, sigma(Fo-squared) and status flag 
# 
data_I
_shelx_title ' A in P-1' 
_shelx_refln_list_code          4 
_shelx_F_calc_maximum      174.30 
_exptl_crystal_F_000       340.00 
_reflns_d_resolution_high  0.8255 
 
loop_ 
 _symmetry_equiv_pos_as_xyz 
 'x, y, z' 
 '-x, -y, -z' 
 
_cell_length_a     7.2440 
_cell_length_b    10.2832 
_cell_length_c    11.1622 
_cell_angle_alpha  72.475 
_cell_angle_beta   83.663 
_cell_angle_gamma  70.429 
 
_shelx_F_squared_multiplier     1.000 
 
loop_ 
 _refln_index_h 
 _refln_index_k 
 _refln_index_l 
 _refln_F_squared_calc 
 _refln_F_squared_meas 
 _refln_F_squared_sigma 
 _refln_observed_status 
   1   0   0      264.51      250.92      2.00 o 
   2   0   0    13087.60    13346.64    191.00 o 
   3   0   0      149.41      162.28      1.87 o 
   4   0   0      390.65      393.74      3.70 o 
   5   0   0        0.56        0.30      0.28 o 
   6   0   0      137.90      135.83      2.33 o 
   7   0   0        0.03       -0.37      0.41 o 
   8   0   0        2.46        2.26      0.80 o 
  -8   1   0        0.50        1.54      0.93 o 
  -7   1   0        0.50        0.51      0.47 o 
  -6   1   0        0.84        0.52      0.47 o 
  -5   1   0        5.62        5.04      0.54 o 
  -4   1   0       30.19       29.49      0.89 o 
  -3   1   0       33.67       33.98      0.83 o 
  -2   1   0     1009.93      989.72      6.63 o 
  -1   1   0      289.36      309.96      2.39 o 
   0   1   0      961.95      933.57      5.62 o 
   1   1   0      151.83      135.22      1.11 o 
   2   1   0     1650.46     1705.82     10.63 o 
   3   1   0       35.68       30.71      0.74 o 
   4   1   0      564.50      578.68      4.79 o 
   5   1   0        8.09        9.01      0.63 o 
   6   1   0        2.89        2.57      0.46 o 
   7   1   0        0.14        0.18      0.53 o 
   8   1   0        0.70        0.96      0.87 o 
  -7   2   0        0.58        1.64      0.57 o 
  -6   2   0        2.30        2.13      0.55 o 
  -5   2   0        1.99        1.85      0.53 o 
  -4   2   0       14.35       12.27      0.63 o 
  -3   2   0       22.20       22.76      0.89 o 
  -2   2   0      155.01      148.03      1.60 o 
  -1   2   0       41.26       41.71      1.06 o 
   0   2   0     2789.88     2772.76     22.33 o 
   1   2   0       82.66       83.40      0.75 o 
   2   2   0     3890.62     3752.76     32.99 o 
   3   2   0       54.86       53.49      0.93 o 
   4   2   0      201.85      188.66      2.22 o 
   5   2   0        3.82        4.61      0.50 o 
   6   2   0       17.94       15.89      0.84 o 
   7   2   0        0.97        0.61      0.38 o 
   8   2   0        7.23        6.83      1.03 o 
  -7   3   0        0.01       -0.02      0.40 o 
  -6   3   0        0.01        0.16      0.45 o 
  -5   3   0        0.12       -0.05      0.36 o 
  -4   3   0        0.03       -0.22      0.31 o 
  -3   3   0        5.80        5.25      0.58 o 
  -2   3   0      332.04      316.74      3.58 o 
  -1   3   0        6.57        7.23      0.61 o 
   0   3   0      620.12      617.35      4.40 o 
   1   3   0       49.18       41.86      0.73 o 
   2   3   0       73.26       74.07      0.96 o 
   3   3   0       47.96       43.24      0.83 o 
   4   3   0       12.78       10.54      0.53 o 
   5   3   0       29.90       25.25      0.86 o 
   6   3   0        0.54        0.73      0.39 o 
   7   3   0        0.00        0.33      0.36 o 
   8   3   0       12.87       14.20      1.26 o 
  -6   4   0       13.70       13.75      1.15 o 
  -5   4   0       29.48       28.27      1.37 o 
  -4   4   0      220.50      217.66      4.52 o 
  -3   4   0        5.05        5.44      0.62 o 
  -2   4   0      290.90      285.94      3.56 o 
  -1   4   0       16.10       16.21      0.72 o 
   0   4   0      105.35       91.11      1.26 o 
   1   4   0       36.87       33.69      0.72 o 
   2   4   0      255.28      244.10      2.26 o 
   3   4   0      107.65      102.45      1.39 o 
   4   4   0      107.21       98.81      1.49 o 
   5   4   0      120.84      121.55      1.86 o 
   6   4   0       57.55       54.12      1.36 o 
   7   4   0        0.21        0.54      0.37 o 
   8   4   0       22.58       16.98      1.85 o 
  -6   5   0       22.77       22.00      1.46 o 
  -5   5   0        8.25       10.03      1.00 o 
  -4   5   0        8.95       10.69      0.96 o 
  -3   5   0        4.19        3.64      0.57 o 
  -2   5   0      221.89      220.33      3.25 o 
  -1   5   0        0.56        0.33      0.24 o 
   0   5   0      604.07      670.85      5.19 o 
   1   5   0      340.75      312.98      2.93 o 
   2   5   0       18.76       17.46      1.05 o 
   3   5   0      180.26      183.47      2.37 o 
   4   5   0       32.00       32.95      0.79 o 
   5   5   0        5.60        5.37      0.46 o 
   6   5   0       27.51       26.30      1.23 o 
   7   5   0        0.91        1.93      0.75 o 
   8   5   0        2.55        2.84      0.97 o 
  -5   6   0        4.06        4.38      0.90 o 
  -4   6   0       11.87       11.76      1.08 o 
  -3   6   0        6.92        7.97      0.84 o 
  -2   6   0        3.34        2.55      0.68 o 
  -1   6   0        0.25        0.22      0.31 o 
   0   6   0      170.86      166.46      2.43 o 
   1   6   0        7.87        9.80      0.54 o 
   2   6   0      165.54      184.00      2.15 o 
   3   6   0        0.74        0.69      0.17 o 
   4   6   0       27.69       30.13      0.71 o 
   5   6   0        4.92        4.46      0.63 o 
   6   6   0       13.65       14.46      1.18 o 
   7   6   0        0.01       -0.05      0.53 o 
   8   6   0        8.83        9.06      1.46 o 
  -5   7   0        0.03        0.65      0.37 o 
  -4   7   0        0.03       -0.12      0.38 o 
  -3   7   0        0.21        0.13      0.39 o 
  -2   7   0        2.72        2.08      0.62 o 
  -1   7   0        3.33        3.77      0.57 o 
   0   7   0      100.49      101.67      1.73 o 
   1   7   0        2.61        2.06      0.33 o 
   2   7   0       52.25       52.45      1.25 o 
   3   7   0      156.60      145.47      2.73 o 
   4   7   0      110.41      106.38      3.57 o 
   5   7   0       64.26       62.14      2.02 o 
   6   7   0      201.19      209.61      3.73 o 
   7   7   0        4.89        5.78      1.17 o 
   8   7   0       28.22       34.57      2.42 o 
  -4   8   0        2.64        2.70      0.67 o 
  -3   8   0        1.03        0.96      0.46 o 
  -2   8   0       43.93       45.82      2.01 o 
  -1   8   0      192.48      192.01      4.24 o 
   0   8   0        1.66        1.20      0.51 o 
   1   8   0      623.58      645.02      5.75 o 
   2   8   0      913.78      908.90      8.95 o 
   3   8   0       35.84       35.19      1.46 o 
   4   8   0     1050.65     1126.18     10.86 o 
   5   8   0       40.61       44.58      1.68 o 
   6   8   0       41.49       42.80      1.73 o 
   7   8   0        0.70        0.55      0.52 o 
  -3   9   0        4.47        5.07      0.75 o 
  -2   9   0        3.83        3.45      0.62 o 
  -1   9   0       42.43       40.25      1.63 o 
   0   9   0        1.16        0.82      0.66 o 
   1   9   0       23.41       24.75      1.68 o 
   2   9   0       47.95       46.35      1.67 o 
   3   9   0       55.44       57.30      2.11 o 
   4   9   0        0.11        0.75      0.45 o 
   5   9   0       42.41       42.28      1.71 o 
   6   9   0       48.01       49.76      2.79 o 
   7   9   0        3.92        6.50      1.19 o 
  -2  10   0        6.78        6.76      0.85 o 
  -1  10   0        6.77        8.50      0.96 o 
   0  10   0        2.58        1.73      0.67 o 
   1  10   0       52.61       51.40      2.40 o 
   2  10   0       13.53       13.76      1.48 o 
   3  10   0       43.47       43.12      1.75 o 
   4  10   0       22.53       24.41      1.50 o 
   5  10   0        0.74        0.82      0.41 o 
   6  10   0        6.01        8.00      2.12 o 
   0  11   0        8.42        9.21      1.30 o 
   1  11   0        0.15       -0.18      0.37 o 
   2  11   0       15.83       15.70      1.66 o 
   3  11   0       18.38       20.62      1.45 o 
   4  11   0        0.01       -0.52      0.35 o 
   5  11   0        5.14        8.64      1.02 o 
  -5 -11   1        8.59       12.74      1.23 o 
  -4 -11   1        4.97        5.93      0.85 o 
  -3 -11   1       11.07       16.61      1.73 o 
  -2 -11   1        3.05        2.93      0.78 o 
  -1 -11   1       23.02       32.09      2.19 o 
  -6 -10   1        0.69        0.75      0.44 o 
  -5 -10   1        6.64        6.76      1.09 o 
  -4 -10   1        1.83        2.95      0.66 o 
  -3 -10   1        5.30        4.80      0.77 o 
  -2 -10   1       10.78       15.34      1.88 o 
  -1 -10   1        7.91        7.74      1.18 o 
   0 -10   1        3.74        3.98      0.85 o 
   1 -10   1        9.46        9.94      1.29 o 
  -7  -9   1        6.34        6.94      1.23 o 
  -6  -9   1        3.36        3.98      0.70 o 
  -5  -9   1       40.44       41.68      1.89 o 
  -4  -9   1       10.43       11.07      1.06 o 
  -3  -9   1        3.67        3.41      0.67 o 
  -2  -9   1       12.17       12.74      1.27 o 
  -1  -9   1        2.76        2.90      0.72 o 
   0  -9   1        3.12        3.21      0.78 o 
   1  -9   1        6.65        6.77      0.81 o 
   2  -9   1        1.39        0.35      0.41 o 
   3  -9   1       12.30       12.18      1.16 o 
  -7  -8   1        3.77        3.38      0.90 o 
  -6  -8   1      179.46      194.51      3.83 o 
  -5  -8   1       10.28        9.65      0.99 o 
  -4  -8   1       59.79       59.38      2.80 o 
  -3  -8   1      101.61       95.38      2.39 o 
  -2  -8   1      564.06      590.63      9.53 o 
  -1  -8   1       37.93       35.74      1.50 o 
   0  -8   1      999.73     1051.32     12.18 o 
   1  -8   1      144.44      140.72      6.13 o 
   2  -8   1       83.16       85.12      2.41 o 
   3  -8   1       99.89       98.64      4.17 o 
   4  -8   1        5.40        4.33      0.73 o 
  -8  -7   1        3.30        2.53      0.88 o 
  -7  -7   1       68.21       72.86      2.35 o 
  -6  -7   1       21.65       26.93      1.55 o 
  -5  -7   1      158.64      161.28      3.17 o 
  -4  -7   1      396.24      396.65      5.25 o 
  -3  -7   1        4.01        5.09      0.69 o 
  -2  -7   1      588.97      583.89      7.63 o 
  -1  -7   1       76.17       73.82      1.46 o 
   0  -7   1       23.09       23.84      0.85 o 
   1  -7   1        9.79        9.39      0.96 o 
   2  -7   1       60.25       61.46      2.41 o 
   3  -7   1       11.01       11.55      1.45 o 
   4  -7   1       20.17       19.41      1.38 o 
  -8  -6   1        1.83        1.89      1.10 o 
  -7  -6   1        0.01       -0.47      0.41 o 
  -6  -6   1       10.49        9.19      0.96 o 
  -5  -6   1        1.11        2.37      0.69 o 
  -4  -6   1       22.95       23.00      1.31 o 
  -3  -6   1        2.10        1.35      0.45 o 
  -2  -6   1       58.35       65.39      1.13 o 
  -1  -6   1        0.34        0.25      0.20 o 
   0  -6   1       81.99       85.41      1.48 o 
   1  -6   1        0.08        0.32      0.28 o 
   2  -6   1       58.06       53.87      1.66 o 
   3  -6   1        0.21       -0.12      0.38 o 
   4  -6   1        6.62        7.05      0.86 o 
   5  -6   1        0.39        0.46      0.44 o 
  -8  -5   1        0.02       -0.61      0.62 o 
  -7  -5   1        0.14       -0.26      0.43 o 
  -6  -5   1        7.81       10.17      1.30 o 
  -5  -5   1       45.34       47.68      1.56 o 
  -4  -5   1       33.59       32.45      1.20 o 
  -3  -5   1      145.32      139.39      2.46 o 
  -2  -5   1       15.05       18.04      0.89 o 
  -1  -5   1       79.99       85.22      1.33 o 
   0  -5   1        7.82        9.93      0.48 o 
   1  -5   1      243.79      239.49      3.25 o 
   2  -5   1       25.94       28.00      1.22 o 
   3  -5   1        5.20        5.18      0.67 o 
   4  -5   1       52.11       49.37      1.75 o 
   5  -5   1        1.66        1.99      0.56 o 
   6  -5   1        2.91        2.34      0.67 o 
  -8  -4   1        3.39        2.61      1.01 o 
  -7  -4   1       43.62       43.00      1.70 o 
  -6  -4   1       16.84       14.25      1.00 o 
  -5  -4   1       30.59       34.15      1.74 o 
  -4  -4   1      133.25      146.55      1.84 o 
  -3  -4   1      338.35      351.06      4.10 o 
  -2  -4   1      184.91      171.71      2.49 o 
  -1  -4   1      513.66      510.16      4.48 o 
   0  -4   1      112.30       99.30      1.37 o 
   1  -4   1        0.06       -0.17      0.21 o 
   2  -4   1        0.02        0.24      0.25 o 
   3  -4   1        2.67        2.25      0.47 o 
   4  -4   1        8.32        6.21      0.76 o 
   5  -4   1        0.33        0.36      0.43 o 
   6  -4   1       36.50       31.12      1.88 o 
  -8  -3   1       24.07       23.36      2.10 o 
  -7  -3   1       38.43       35.64      1.27 o 
  -6  -3   1      174.55      171.93      2.56 o 
  -5  -3   1        2.62        1.80      0.37 o 
  -4  -3   1      121.16      105.12      1.56 o 
  -3  -3   1      207.04      212.45      2.35 o 
  -2  -3   1       29.28       25.73      0.98 o 
  -1  -3   1      202.67      176.17      2.10 o 
   0  -3   1      172.59      176.86      1.79 o 
   1  -3   1        8.26        6.12      0.47 o 
   2  -3   1        0.91        0.68      0.27 o 
   3  -3   1        3.94        3.94      0.52 o 
   4  -3   1        4.74        5.05      0.62 o 
   5  -3   1        1.35        1.12      0.44 o 
   6  -3   1        2.33        2.38      0.57 o 
   7  -3   1        1.88        1.96      0.52 o 
  -8  -2   1        2.90        3.45      1.59 o 
  -7  -2   1       21.09       18.96      1.04 o 
  -6  -2   1       14.39       13.71      0.83 o 
  -5  -2   1       16.90       17.87      0.80 o 
  -4  -2   1      381.18      372.53      4.74 o 
  -3  -2   1       49.21       50.39      0.93 o 
  -2  -2   1       21.86       22.57      0.49 o 
  -1  -2   1      547.03      570.50      4.87 o 
   0  -2   1     2333.78     2231.60     13.68 o 
   1  -2   1      115.58      115.59      1.62 o 
   2  -2   1      546.80      531.82      4.92 o 
   3  -2   1        1.45        2.31      0.26 o 
   4  -2   1        9.28       10.33      0.56 o 
   5  -2   1        1.16        0.57      0.40 o 
   6  -2   1        3.18        2.75      0.61 o 
   7  -2   1        1.09        0.84      0.94 o 
  -8  -1   1        2.31        4.05      0.99 o 
  -7  -1   1        0.00       -0.01      0.35 o 
  -6  -1   1        1.05        1.45      0.40 o 
  -5  -1   1        3.18        3.32      0.46 o 
  -4  -1   1       71.93       69.91      1.33 o 
  -3  -1   1       18.37       14.15      0.53 o 
  -2  -1   1       22.96       24.50      0.61 o 
  -1  -1   1      102.92      104.57      0.96 o 
   0  -1   1     1095.38     1069.33      6.81 o 
   1  -1   1      877.03      840.49      6.03 o 
   2  -1   1        2.99        2.87      0.26 o 
   3  -1   1      330.24      333.07      3.05 o 
   4  -1   1      132.03      129.88      1.88 o 
   5  -1   1       34.96       38.38      1.36 o 
   6  -1   1       44.01       38.61      2.40 o 
   7  -1   1        0.61        0.46      1.07 o 
  -8   0   1        7.12        8.02      1.27 o 
  -7   0   1        0.00       -0.20      0.49 o 
  -6   0   1        2.02        1.91      0.55 o 
  -5   0   1        3.16        2.40      0.42 o 
  -4   0   1      388.36      399.11      3.75 o 
  -3   0   1       13.47       12.27      0.53 o 
  -2   0   1     7368.64     7660.66     51.20 o 
  -1   0   1       42.34       44.49      0.69 o 
   0   0   1      209.97      198.22      1.86 o 
   1   0   1      442.07      446.10      3.53 o 
   2   0   1    30380.89    28333.46    631.40 o 
   3   0   1        6.03        4.37      0.38 o 
   4   0   1     5622.04     5855.39     42.39 o 
   5   0   1       14.69       15.05      0.80 o 
   6   0   1       21.51       21.71      1.04 o 
   7   0   1        0.24        1.14      0.74 o 
   8   0   1       22.78       20.10      1.90 o 
  -7   1   1        4.71        4.52      0.79 o 
  -6   1   1       16.71       15.63      0.91 o 
  -5   1   1        0.41        0.51      0.31 o 
  -4   1   1       51.37       43.02      1.10 o 
  -3   1   1       59.56       53.11      1.07 o 
  -2   1   1       24.95       21.16      0.82 o 
  -1   1   1       87.19       85.06      1.10 o 
   0   1   1     3774.18     3596.84     98.25 o 
   1   1   1       89.71       90.38      0.80 o 
   2   1   1     6208.00     6313.86     65.54 o 
   3   1   1      106.00      100.50      1.34 o 
   4   1   1        0.67        0.83      0.30 o 
   5   1   1       33.03       30.49      0.97 o 
   6   1   1      255.55      234.81      3.08 o 
   7   1   1        0.05        0.03      0.45 o 
   8   1   1       26.58       21.22      1.88 o 
  -7   2   1        5.46        5.02      0.79 o 
  -6   2   1        2.17        3.41      0.63 o 
  -5   2   1        6.13        5.50      0.66 o 
  -4   2   1        1.97        1.58      0.32 o 
  -3   2   1        8.57        9.45      0.52 o 
  -2   2   1       28.66       27.23      0.67 o 
  -1   2   1      435.96      442.15      5.38 o 
   0   2   1       24.65       19.28      0.40 o 
   1   2   1      600.66      614.08      4.15 o 
   2   2   1     1135.38     1149.88      7.42 o 
   3   2   1      100.23       96.51      1.27 o 
   4   2   1      629.84      602.24      4.81 o 
   5   2   1       12.08       11.04      0.87 o 
   6   2   1       52.72       51.13      1.34 o 
   7   2   1        1.90        1.99      0.56 o 
   8   2   1        0.12        0.45      0.50 o 
  -7   3   1        1.13        2.43      0.60 o 
  -6   3   1        1.14        1.09      0.50 o 
  -5   3   1        0.03        0.30      0.39 o 
  -4   3   1       19.99       22.15      0.80 o 
  -3   3   1       49.95       46.52      1.01 o 
  -2   3   1       54.67       51.48      0.96 o 
  -1   3   1      270.82      269.60      2.42 o 
   0   3   1      878.05      898.63      6.03 o 
   1   3   1       83.67       78.41      1.00 o 
   2   3   1      999.86      995.74      6.63 o 
   3   3   1        0.59        1.08      0.21 o 
   4   3   1        3.97        3.19      0.35 o 
   5   3   1        0.16        0.11      0.25 o 
   6   3   1        3.05        3.02      0.46 o 
   7   3   1        0.48        1.12      0.49 o 
   8   3   1        5.34        4.66      0.83 o 
  -6   4   1       20.19       16.76      2.56 o 
  -5   4   1       16.20       15.65      1.13 o 
  -4   4   1        0.13        0.27      0.35 o 
  -3   4   1      173.47      177.62      2.13 o 
  -2   4   1      436.63      474.66      4.01 o 
  -1   4   1      211.60      213.90      2.20 o 
   0   4   1     1145.64     1260.31      9.27 o 
   1   4   1       59.72       56.90      0.93 o 
   2   4   1      261.98      252.60      2.34 o 
   3   4   1        0.90        1.07      0.20 o 
   4   4   1       98.31       88.17      2.17 o 
   5   4   1        6.57        7.62      0.54 o 
   6   4   1       19.71       19.06      0.91 o 
   7   4   1       12.71       12.87      1.08 o 
   8   4   1        8.19        8.23      0.99 o 
  -6   5   1        0.14        0.00      0.41 o 
  -5   5   1       35.65       33.44      1.93 o 
  -4   5   1      131.46      125.60      2.69 o 
  -3   5   1       50.80       50.93      1.57 o 
  -2   5   1      460.51      479.55      5.22 o 
  -1   5   1        0.01        0.10      0.19 o 
   0   5   1      130.11      135.17      1.74 o 
   1   5   1        2.89        2.48      0.29 o 
   2   5   1     1518.17     1673.46     17.95 o 
   3   5   1       92.49       80.74      1.25 o 
   4   5   1      169.17      169.57      2.07 o 
   5   5   1       48.12       47.26      1.30 o 
   6   5   1        5.40        6.47      0.58 o 
   7   5   1        0.06       -0.06      0.58 o 
   8   5   1       13.63       10.53      1.52 o 
  -5   6   1        7.06        6.92      0.88 o 
  -4   6   1        0.17        0.85      0.42 o 
  -3   6   1       42.29       40.10      1.48 o 
  -2   6   1       17.97       17.65      1.01 o 
  -1   6   1       48.14       48.74      1.08 o 
   0   6   1        6.26       11.69      0.82 o 
   1   6   1        3.01        1.43      0.26 o 
   2   6   1       84.86       68.80      1.59 o 
   3   6   1       21.46       23.86      0.76 o 
   4   6   1       92.30       93.22      1.48 o 
   5   6   1        2.77        2.19      0.40 o 
   6   6   1       10.98        9.48      0.86 o 
   7   6   1        0.39        0.83      0.63 o 
   8   6   1        3.25        1.77      1.08 o 
  -5   7   1        0.35       -0.14      0.36 o 
  -4   7   1        2.78        3.63      0.65 o 
  -3   7   1        1.06        0.81      0.42 o 
  -2   7   1        1.30        1.47      0.47 o 
  -1   7   1        6.71        6.52      0.81 o 
   0   7   1        7.33        7.43      0.54 o 
   1   7   1       23.51       24.27      0.82 o 
   2   7   1       13.59       15.29      0.65 o 
   3   7   1        0.09        0.23      0.18 o 
   4   7   1       68.13       67.85      1.65 o 
   5   7   1       42.10       42.92      1.50 o 
   6   7   1        0.75       -0.27      0.43 o 
   7   7   1       22.75       24.80      2.08 o 
   8   7   1       47.78       48.81      2.71 o 
  -4   8   1        1.52        1.39      0.57 o 
  -3   8   1        0.01       -0.03      0.36 o 
  -2   8   1        0.78        1.16      0.47 o 
  -1   8   1        0.37        0.04      0.29 o 
   0   8   1       44.38       46.05      4.55 o 
   1   8   1       74.15       76.41      2.03 o 
   2   8   1       65.65       57.98      1.33 o 
   3   8   1      460.88      455.10      5.58 o 
   4   8   1      123.31      117.43      3.44 o 
   5   8   1      103.58      108.19      2.52 o 
   6   8   1      418.89      446.89      6.17 o 
   7   8   1        3.20        3.63      0.97 o 
   8   8   1       86.52       94.84      3.85 o 
  -3   9   1        1.11        0.93      0.44 o 
  -2   9   1       12.24       12.36      1.12 o 
  -1   9   1        7.03        6.07      0.76 o 
   0   9   1        2.24        2.22      0.53 o 
   1   9   1      115.94      113.95      2.41 o 
   2   9   1        0.72        0.61      0.37 o 
   3   9   1      149.61      155.11      3.44 o 
   4   9   1      144.64      135.44      2.93 o 
   5   9   1        7.92        9.22      0.96 o 
   6   9   1       58.31       55.94      2.74 o 
   7   9   1       54.19       61.91      3.00 o 
  -2  10   1        1.49        0.61      0.87 o 
  -1  10   1        2.57        2.13      0.51 o 
   0  10   1       28.45       27.61      1.39 o 
   1  10   1       11.50       13.31      1.44 o 
   2  10   1       36.13       32.83      1.46 o 
   3  10   1       72.61       72.03      3.47 o 
   4  10   1        2.15        1.97      0.76 o 
   5  10   1       36.82       39.05      1.68 o 
   6  10   1        4.95        6.50      1.12 o 
   7  10   1        1.68        0.83      0.52 o 
   0  11   1        2.58        1.42      1.44 o 
   1  11   1       11.80       13.50      1.53 o 
   2  11   1        1.65        1.51      0.64 o 
   3  11   1        3.02        4.09      0.73 o 
   4  11   1        6.38        6.58      0.92 o 
   5  11   1        5.12        6.26      0.86 o 
   6  11   1        0.17       -0.59      0.76 o 
   2  12   1        2.28        5.23      1.11 o 
   3  12   1       17.46       21.41      1.90 o 
   4  12   1        2.88        5.16      0.76 o 
  -4 -11   2        8.87       15.60      1.72 o 
  -3 -11   2       16.30       22.72      3.27 o 
  -2 -11   2        2.93        5.10      0.99 o 
  -5 -10   2        4.81        5.05      1.04 o 
  -4 -10   2        5.22        5.45      1.08 o 
  -3 -10   2        0.01       -0.21      0.40 o 
  -2 -10   2        1.90        3.40      1.88 o 
  -1 -10   2        2.79        4.63      0.93 o 
   0 -10   2        0.21       -0.10      0.40 o 
   1 -10   2        1.47        1.88      1.00 o 
  -6  -9   2        0.52        0.71      0.48 o 
  -5  -9   2        1.67        2.08      0.72 o 
  -4  -9   2       34.71       36.76      1.65 o 
  -3  -9   2       21.84       24.84      1.40 o 
  -2  -9   2       22.18       24.88      1.42 o 
  -1  -9   2       18.51       19.90      1.75 o 
   0  -9   2        0.00        0.95      0.94 o 
   1  -9   2        4.29        5.59      2.67 o 
   2  -9   2        0.10       -0.50      0.34 o 
  -7  -8   2       18.93       21.17      1.51 o 
  -6  -8   2       18.03       18.00      1.37 o 
  -5  -8   2        0.85        0.60      0.57 o 
  -4  -8   2      285.17      295.68      4.71 o 
  -3  -8   2       40.31       39.08      1.61 o 
  -2  -8   2      473.54      478.60      6.07 o 
  -1  -8   2       13.86       15.80      1.09 o 
   0  -8   2        1.57        1.60      0.50 o 
   1  -8   2       55.81       60.21      2.20 o 
   2  -8   2      249.16      248.99      4.35 o 
   3  -8   2        4.27        4.12      0.68 o 
  -7  -7   2        9.33       12.14      1.20 o 
  -6  -7   2       21.26       23.24      1.39 o 
  -5  -7   2       79.29       80.97      2.27 o 
  -4  -7   2        3.02        3.76      0.67 o 
  -3  -7   2      450.26      436.16      5.97 o 
  -2  -7   2      367.13      376.83      5.00 o 
  -1  -7   2       37.81       35.88      1.05 o 
   0  -7   2      869.20      921.35      8.73 o 
   1  -7   2       13.35       14.31      1.04 o 
   2  -7   2      239.05      245.34      4.09 o 
   3  -7   2       16.41       16.77      1.96 o 
   4  -7   2        0.07        1.20      0.61 o 
  -8  -6   2        0.00       -0.11      0.51 o 
  -7  -6   2        0.40        0.83      0.51 o 
  -6  -6   2        0.65        0.52      0.48 o 
  -5  -6   2        1.71        2.42      0.55 o 
  -4  -6   2        0.08       -0.33      0.31 o 
  -3  -6   2        1.12        1.24      0.40 o 
  -2  -6   2        1.04        1.16      0.36 o 
  -1  -6   2       51.08       45.24      1.06 o 
   0  -6   2        8.13        8.96      0.56 o 
   1  -6   2       27.96       29.79      1.19 o 
   2  -6   2        4.64        4.01      0.61 o 
   3  -6   2        0.03       -0.22      0.36 o 
   4  -6   2        0.99        0.43      0.46 o 
   5  -6   2        0.07        0.15      0.35 o 
  -8  -5   2        0.15       -0.52      0.56 o 
  -7  -5   2        0.37        0.43      0.46 o 
  -6  -5   2        4.98        7.04      0.86 o 
  -5  -5   2        1.31        0.68      0.39 o 
  -4  -5   2       67.29       64.52      1.76 o 
  -3  -5   2      186.35      177.80      2.94 o 
  -2  -5   2      112.98      102.47      2.07 o 
  -1  -5   2      473.21      440.16      4.87 o 
   0  -5   2       39.24       40.21      0.97 o 
   1  -5   2       12.41       12.31      0.53 o 
   2  -5   2       22.00       22.77      2.23 o 
   3  -5   2       27.31       26.80      1.24 o 
   4  -5   2        1.38        1.50      0.52 o 
   5  -5   2        1.76        2.47      0.59 o 
   6  -5   2        4.45        5.71      0.80 o 
  -8  -4   2        7.15        6.18      1.24 o 
  -7  -4   2        4.56        6.50      0.87 o 
  -6  -4   2       34.75       34.41      1.45 o 
  -5  -4   2      107.44      114.07      2.17 o 
  -4  -4   2        7.27        7.01      0.40 o 
  -3  -4   2      348.68      376.90      4.45 o 
  -2  -4   2       43.58       68.46      1.56 o 
  -1  -4   2       39.05       41.01      0.82 o 
   0  -4   2       50.46       53.23      1.32 o 
   1  -4   2      128.73      124.37      1.62 o 
   2  -4   2       13.11       12.46      0.81 o 
   3  -4   2        0.28        0.48      0.34 o 
   4  -4   2        2.80        2.74      0.63 o 
   5  -4   2        0.05       -0.21      0.39 o 
   6  -4   2        1.89        1.47      0.51 o 
  -8  -3   2        4.05        4.67      0.84 o 
  -7  -3   2        0.20        0.24      0.48 o 
  -6  -3   2       25.11       26.88      1.03 o 
  -5  -3   2       99.62       94.93      1.68 o 
  -4  -3   2      788.44      836.85      6.37 o 
  -3  -3   2       48.19       46.17      0.82 o 
  -2  -3   2     1298.37     1365.94     10.96 o 
  -1  -3   2      432.82      508.77      3.91 o 
   0  -3   2      113.18      107.57      1.52 o 
   1  -3   2      338.23      344.34      3.04 o 
   2  -3   2       18.96       15.08      0.76 o 
   3  -3   2        4.09        4.80      0.58 o 
   4  -3   2        0.63        1.08      0.39 o 
   5  -3   2        0.04        0.14      0.37 o 
   6  -3   2        0.88        0.88      0.83 o 
   7  -3   2        0.23        1.52      1.13 o 
  -8  -2   2        3.69        3.39      0.74 o 
  -7  -2   2        9.68        8.61      0.79 o 
  -6  -2   2       40.57       40.53      1.78 o 
  -5  -2   2      224.55      224.68      2.82 o 
  -4  -2   2       19.14       17.85      0.69 o 
  -3  -2   2      408.20      430.82      3.62 o 
  -2  -2   2      606.29      587.38      7.87 o 
  -1  -2   2       34.83       37.88      0.63 o 
   0  -2   2      791.49      773.90      5.34 o 
   1  -2   2      514.16      512.26      3.92 o 
   2  -2   2       93.81       83.89      1.18 o 
   3  -2   2       53.65       55.68      1.04 o 
   4  -2   2       53.12       53.23      1.13 o 
   5  -2   2        1.81        2.10      0.48 o 
   6  -2   2        0.30        1.22      0.52 o 
   7  -2   2        1.29        2.67      0.78 o 
  -8  -1   2        0.86        0.21      0.52 o 
  -7  -1   2        2.51        2.57      0.54 o 
  -6  -1   2        2.00        1.10      0.40 o 
  -5  -1   2        0.00        0.60      0.32 o 
  -4  -1   2        1.65        2.85      0.39 o 
  -3  -1   2        2.75        1.67      0.28 o 
  -2  -1   2      132.87      121.41      1.60 o 
  -1  -1   2      560.56      503.29      4.47 o 
   0  -1   2      382.54      390.92      2.93 o 
   1  -1   2       63.30       49.11      0.78 o 
   2  -1   2       39.67       36.34      0.93 o 
   3  -1   2      108.90       94.65      1.38 o 
   4  -1   2        4.53        4.81      0.45 o 
   5  -1   2       59.61       54.64      1.31 o 
   6  -1   2        7.86        8.98      0.96 o 
   7  -1   2        9.67        9.31      1.83 o 
  -8   0   2        0.01        0.39      0.49 o 
  -7   0   2       15.45       16.22      1.04 o 
  -6   0   2       24.74       22.61      1.07 o 
  -5   0   2        2.54        2.20      0.47 o 
  -4   0   2        4.04        3.43      0.52 o 
  -3   0   2       35.71       39.45      1.61 o 
  -2   0   2      103.42      104.05      1.29 o 
  -1   0   2       32.82       22.95      0.63 o 
   0   0   2     9470.62     8526.94    169.28 o 
   1   0   2      281.59      280.45      3.54 o 
   2   0   2     3188.96     3317.24     29.12 o 
   3   0   2        2.67        1.30      0.31 o 
   4   0   2     1108.37     1115.30      8.03 o 
   5   0   2        0.23        0.16      0.29 o 
   6   0   2      949.51      922.73      7.65 o 
   7   0   2        1.48        0.76      1.21 o 
   8   0   2       57.90       53.10      2.72 o 
  -7   1   2       13.93       11.44      1.07 o 
  -6   1   2       23.12       21.38      1.02 o 
  -5   1   2        8.05        6.17      0.61 o 
  -4   1   2       47.00       43.64      1.12 o 
  -3   1   2       85.17       77.16      1.31 o 
  -2   1   2      650.67      602.84      4.47 o 
  -1   1   2       26.15       22.38      0.42 o 
   0   1   2       17.37       16.59      0.28 o 
   1   1   2      461.99      449.75      2.93 o 
   2   1   2     1580.13     1716.43     11.31 o 
   3   1   2      204.04      205.26      2.07 o 
   4   1   2     3107.85     3232.32     20.10 o 
   5   1   2        4.55        4.18      0.46 o 
   6   1   2      282.04      257.44      3.23 o 
   7   1   2       18.47       17.72      1.96 o 
   8   1   2       16.33       14.63      1.68 o 
  -7   2   2        1.20        0.83      0.53 o 
  -6   2   2       18.72       17.06      1.71 o 
  -5   2   2       19.63       18.26      0.90 o 
  -4   2   2       65.54       69.26      1.44 o 
  -3   2   2       23.93       25.47      0.78 o 
  -2   2   2        0.00        0.08      0.19 o 
  -1   2   2      119.33      102.48      1.44 o 
   0   2   2      401.60      404.05      2.97 o 
   1   2   2      122.85      133.98      1.34 o 
   2   2   2      226.82      235.25      2.65 o 
   3   2   2      274.96      280.46      2.75 o 
   4   2   2       63.45       65.89      1.29 o 
   5   2   2        9.44        8.26      0.58 o 
   6   2   2       21.69       22.83      0.90 o 
   7   2   2        0.01       -0.25      0.44 o 
   8   2   2        0.06        0.91      0.69 o 
  -7   3   2        1.21        0.70      1.15 o 
  -6   3   2        4.46        3.88      0.70 o 
  -5   3   2       19.96       20.22      1.16 o 
  -4   3   2        0.84        0.48      0.28 o 
  -3   3   2       40.19       41.58      1.03 o 
  -2   3   2      230.39      231.97      2.43 o 
  -1   3   2       29.22       33.97      0.74 o 
   0   3   2     1157.02     1179.08      7.70 o 
   1   3   2      173.37      188.42      1.78 o 
   2   3   2        1.03        0.47      0.17 o 
   3   3   2       51.38       49.33      0.85 o 
   4   3   2       39.77       33.79      0.80 o 
   5   3   2        0.10        0.05      0.23 o 
   6   3   2        8.75        7.64      0.83 o 
   7   3   2        0.00        0.17      0.42 o 
   8   3   2        3.34        3.98      0.77 o 
  -6   4   2        0.02       -0.06      0.38 o 
  -5   4   2       10.43       12.02      1.01 o 
  -4   4   2       38.14       36.26      1.37 o 
  -3   4   2        3.18        3.88      0.43 o 
  -2   4   2      140.41      134.76      1.82 o 
  -1   4   2      161.80      179.91      2.04 o 
   0   4   2       52.78       70.72      1.27 o 
   1   4   2      295.93      296.75      2.64 o 
   2   4   2      268.28      306.25      2.78 o 
   3   4   2      166.36      162.06      1.82 o 
   4   4   2       24.44       26.11      0.95 o 
   5   4   2       28.64       27.89      0.85 o 
   6   4   2        6.33        5.44      0.71 o 
   7   4   2        1.26        0.65      0.44 o 
   8   4   2        0.07       -0.09      0.42 o 
  -6   5   2        1.04        0.19      0.45 o 
  -5   5   2        0.46        0.82      0.43 o 
  -4   5   2        7.62        8.08      0.89 o 
  -3   5   2      121.34      121.33      2.45 o 
  -2   5   2      318.31      320.89      3.57 o 
  -1   5   2      311.60      349.42      3.32 o 
   0   5   2     3137.36     3566.23     21.87 o 
   1   5   2        4.17        5.13      0.39 o 
   2   5   2      558.66      607.72      4.73 o 
   3   5   2       25.57       25.07      0.70 o 
   4   5   2      269.91      280.69      4.05 o 
   5   5   2       19.31       16.77      0.71 o 
   6   5   2       99.90       99.59      2.31 o 
   7   5   2        7.36        7.75      0.87 o 
   8   5   2        0.19        0.47      1.59 o 
  -5   6   2        0.02        0.05      0.61 o 
  -4   6   2        0.35        1.14      0.43 o 
  -3   6   2       32.89       34.06      1.37 o 
  -2   6   2       11.25       10.99      1.04 o 
  -1   6   2      238.72      256.29      3.36 o 
   0   6   2        0.28       -0.01      0.25 o 
   1   6   2      147.54      136.57      2.05 o 
   2   6   2       78.19      102.91      2.25 o 
   3   6   2       16.45       13.47      0.57 o 
   4   6   2       14.15       19.09      0.73 o 
   5   6   2        0.40        0.14      0.23 o 
   6   6   2        5.65        6.26      0.72 o 
   7   6   2        0.41        0.61      0.70 o 
   8   6   2        4.29        6.22      2.25 o 
  -5   7   2        2.54        1.78      0.83 o 
  -4   7   2        0.01       -0.21      0.37 o 
  -3   7   2        2.59        1.74      0.52 o 
  -2   7   2        0.09        0.09      0.34 o 
  -1   7   2        0.30        0.47      0.30 o 
   0   7   2        1.03        0.61      0.23 o 
   1   7   2        4.84        6.84      0.52 o 
   2   7   2       22.35       23.70      0.78 o 
   3   7   2       14.94       15.48      0.65 o 
   4   7   2       11.57       11.75      0.73 o 
   5   7   2        0.17        0.44      0.25 o 
   6   7   2        9.54        7.87      1.23 o 
   7   7   2        4.50        7.03      1.22 o 
   8   7   2        2.70        2.96      0.86 o 
  -4   8   2        0.07        0.20      0.57 o 
  -3   8   2        8.76        7.87      0.93 o 
  -2   8   2        5.60        5.64      0.77 o 
  -1   8   2        9.15        8.55      0.85 o 
   0   8   2        0.74        0.87      0.30 o 
   1   8   2        6.90        7.09      0.58 o 
   2   8   2        0.15        0.15      0.23 o 
   3   8   2        5.82        6.44      0.52 o 
   4   8   2       34.61       32.39      1.28 o 
   5   8   2       82.76       82.33      2.12 o 
   6   8   2        0.37        0.91      0.66 o 
   7   8   2       42.28       50.26      4.04 o 
   8   8   2       57.00       62.80      3.14 o 
  -3   9   2        5.16        4.96      0.75 o 
  -2   9   2        0.31        0.00      0.37 o 
  -1   9   2        0.01       -0.07      0.31 o 
   0   9   2       20.76       18.57      1.42 o 
   1   9   2        2.85        2.88      0.44 o 
   2   9   2        0.22        0.25      0.26 o 
   3   9   2      102.09       98.96      2.41 o 
   4   9   2        4.04        5.11      0.71 o 
   5   9   2      210.53      208.39      3.67 o 
   6   9   2       61.59       65.07      2.98 o 
   7   9   2       15.25       14.39      2.34 o 
  -2  10   2       21.22       22.52      1.48 o 
  -1  10   2       16.12       15.61      1.26 o 
   0  10   2       41.75       35.78      1.54 o 
   1  10   2        4.52        3.73      0.63 o 
   2  10   2        8.90        8.49      0.89 o 
   3  10   2        4.09        2.87      0.71 o 
   4  10   2       41.44       39.37      2.66 o 
   5  10   2       30.28       28.68      1.41 o 
   6  10   2        0.70        1.53      0.69 o 
   7  10   2        6.25        6.84      2.24 o 
  -1  11   2        2.10        2.05      0.51 o 
   0  11   2        2.49        2.16      0.63 o 
   1  11   2        0.92        1.17      0.51 o 
   2  11   2        3.78        5.34      0.95 o 
   3  11   2        1.65        1.94      0.57 o 
   4  11   2        0.02       -0.45      0.35 o 
   5  11   2        0.06        0.02      0.50 o 
   6  11   2        0.09       -0.50      0.71 o 
   1  12   2        3.71        5.59      0.98 o 
   2  12   2        0.18        0.82      0.50 o 
   3  12   2        3.17        5.19      0.93 o 
   4  12   2        1.09       -0.18      0.62 o 
  -5 -10   3       12.00       12.59      1.25 o 
  -4 -10   3       11.68       16.83      1.39 o 
  -3 -10   3        3.39        4.61      1.00 o 
  -2 -10   3        0.16        0.47      0.51 o 
  -1 -10   3        6.27        6.04      1.14 o 
   0 -10   3        0.78        0.58      0.45 o 
  -6  -9   3        6.81        6.14      0.86 o 
  -5  -9   3        0.05       -0.54      0.36 o 
  -4  -9   3       11.05       10.44      1.08 o 
  -3  -9   3        1.50        0.52      0.58 o 
  -2  -9   3        3.71        3.96      0.69 o 
  -1  -9   3        1.11        0.88      0.62 o 
   0  -9   3       17.68       19.39      1.79 o 
   1  -9   3        1.46        1.31      0.68 o 
   2  -9   3        0.54        1.15      0.51 o 
  -7  -8   3        5.71        5.59      0.85 o 
  -6  -8   3        0.00        0.94      0.44 o 
  -5  -8   3       21.37       23.56      1.78 o 
  -4  -8   3        0.11       -0.02      0.44 o 
  -3  -8   3       23.40       21.51      1.37 o 
  -2  -8   3       63.23       69.86      2.14 o 
  -1  -8   3       31.49       24.13      1.80 o 
   0  -8   3      265.43      270.65      5.70 o 
   1  -8   3       14.66       15.94      1.19 o 
   2  -8   3       44.98       46.95      1.86 o 
   3  -8   3        2.19        1.58      0.64 o 
  -7  -7   3        0.26        0.55      0.48 o 
  -6  -7   3       59.16       61.42      2.63 o 
  -5  -7   3       59.15       56.20      2.51 o 
  -4  -7   3      112.66      106.26      2.66 o 
  -3  -7   3        0.03        0.13      0.38 o 
  -2  -7   3       46.92       40.09      1.53 o 
  -1  -7   3      239.36      237.74      3.78 o 
   0  -7   3       33.77       35.43      1.86 o 
   1  -7   3       34.29       32.77      1.41 o 
   2  -7   3      287.33      303.60      4.72 o 
   3  -7   3        8.56        9.78      1.02 o 
   4  -7   3      168.11      179.33      4.50 o 
  -7  -6   3        0.04        0.07      0.45 o 
  -6  -6   3        0.41        1.11      0.72 o 
  -5  -6   3        0.00        0.07      0.33 o 
  -4  -6   3        7.60        9.60      0.92 o 
  -3  -6   3       24.72       26.05      2.35 o 
  -2  -6   3        0.44        0.61      0.34 o 
  -1  -6   3       41.43       39.51      1.04 o 
   0  -6   3        0.86        0.89      0.28 o 
   1  -6   3        3.76        4.43      0.60 o 
   2  -6   3        8.89        8.76      0.86 o 
   3  -6   3        8.47        9.27      1.05 o 
   4  -6   3        2.75        2.04      0.54 o 
   5  -6   3        0.88        1.61      0.57 o 
  -8  -5   3        1.63        2.58      0.83 o 
  -7  -5   3        0.17       -0.10      0.47 o 
  -6  -5   3        0.51        1.01      0.48 o 
  -5  -5   3        2.16        2.02      0.51 o 
  -4  -5   3        7.50        7.27      0.79 o 
  -3  -5   3       11.00       10.05      0.83 o 
  -2  -5   3      122.79      119.22      2.36 o 
  -1  -5   3       42.89       45.81      1.03 o 
   0  -5   3      139.93      138.74      1.98 o 
   1  -5   3      153.98      154.18      2.68 o 
   2  -5   3       44.11       46.01      1.82 o 
   3  -5   3       14.29       14.73      1.06 o 
   4  -5   3       13.49       13.02      1.45 o 
   5  -5   3        0.69        0.74      0.46 o 
  -8  -4   3        0.03       -0.26      0.44 o 
  -7  -4   3        1.50        0.90      0.54 o 
  -6  -4   3        0.79        0.78      0.48 o 
  -5  -4   3       47.01       52.51      2.14 o 
  -4  -4   3       53.71       53.72      1.62 o 
  -3  -4   3       10.41        9.82      0.77 o 
  -2  -4   3      118.79      111.22      2.14 o 
  -1  -4   3      255.84      271.73      2.73 o 
   0  -4   3       23.39       14.45      0.72 o 
   1  -4   3        3.29        4.71      0.40 o 
   2  -4   3        0.34        0.44      0.29 o 
   3  -4   3        8.75        7.41      0.75 o 
   4  -4   3        2.20        1.90      0.52 o 
   5  -4   3        0.01        0.26      0.44 o 
   6  -4   3        0.87        1.19      0.44 o 
  -8  -3   3        2.53        2.67      0.84 o 
  -7  -3   3        5.86        6.44      0.92 o 
  -6  -3   3       18.75       22.37      1.66 o 
  -5  -3   3       22.67       24.66      1.28 o 
  -4  -3   3        0.63        0.58      0.23 o 
  -3  -3   3      146.46      161.00      2.64 o 
  -2  -3   3     1303.62     1445.11      9.73 o 
  -1  -3   3      302.86      325.61      2.92 o 
   0  -3   3     2306.56     2527.10     15.85 o 
   1  -3   3      139.17      146.66      1.84 o 
   2  -3   3      254.84      260.57      2.69 o 
   3  -3   3      146.25      140.58      2.52 o 
   4  -3   3        1.00        1.38      0.45 o 
   5  -3   3        7.96        9.51      0.95 o 
   6  -3   3        0.96       -0.47      0.58 o 
  -8  -2   3        1.03        1.40      1.28 o 
  -7  -2   3       12.54       12.00      0.97 o 
  -6  -2   3        4.41        4.22      0.58 o 
  -5  -2   3        1.06        1.50      0.36 o 
  -4  -2   3       95.29       97.52      2.05 o 
  -3  -2   3      618.79      677.17      5.43 o 
  -2  -2   3      346.60      372.89      3.14 o 
  -1  -2   3     1640.51     1757.91     11.23 o 
   0  -2   3       32.17       25.02      0.66 o 
   1  -2   3       38.90       36.60      0.82 o 
   2  -2   3      378.53      378.14      3.38 o 
   3  -2   3      100.36       86.83      2.02 o 
   4  -2   3        8.22        8.21      0.56 o 
   5  -2   3       10.86       11.76      0.93 o 
   6  -2   3        3.20        3.97      0.77 o 
   7  -2   3        0.05        0.34      1.06 o 
  -8  -1   3        1.25        1.68      0.79 o 
  -7  -1   3        0.92        0.93      0.47 o 
  -6  -1   3        8.06        9.12      0.76 o 
  -5  -1   3       11.13       10.24      0.70 o 
  -4  -1   3       11.62       12.34      0.65 o 
  -3  -1   3        9.36        8.58      0.49 o 
  -2  -1   3        9.65        7.97      0.54 o 
  -1  -1   3       28.66       26.10      0.61 o 
   0  -1   3       26.63       20.40      0.55 o 
   1  -1   3       33.16       23.25      0.62 o 
   2  -1   3       92.49       90.34      1.47 o 
   3  -1   3       12.54        9.57      0.50 o 
   4  -1   3       35.25       32.30      0.92 o 
   5  -1   3        3.72        3.46      0.59 o 
   6  -1   3        2.11        1.25      0.74 o 
   7  -1   3        8.16        9.06      1.33 o 
  -8   0   3        2.93        4.78      0.93 o 
  -7   0   3        2.51        2.04      0.54 o 
  -6   0   3        8.43        8.02      0.74 o 
  -5   0   3       39.16       39.05      1.19 o 
  -4   0   3       48.44       48.95      1.19 o 
  -3   0   3       22.70       20.00      0.68 o 
  -2   0   3      122.93      129.54      1.57 o 
  -1   0   3       60.71       75.23      0.98 o 
   0   0   3       48.00       43.84      0.73 o 
   1   0   3      130.02      149.99      1.56 o 
   2   0   3      838.36      868.68      6.07 o 
   3   0   3       51.25       51.26      1.07 o 
   4   0   3      792.38      804.36      6.22 o 
   5   0   3       39.91       37.68      1.08 o 
   6   0   3        0.03        0.15      0.78 o 
   7   0   3        2.21        3.23      0.93 o 
   8   0   3       91.31       87.49      3.52 o 
  -7   1   3       34.87       33.52      5.50 o 
  -6   1   3        1.82        1.87      0.56 o 
  -5   1   3      162.00      160.09      2.45 o 
  -4   1   3      150.64      152.97      2.18 o 
  -3   1   3       42.81       48.85      1.06 o 
  -2   1   3       18.49       22.03      0.75 o 
  -1   1   3      154.21      138.07      1.79 o 
   0   1   3      834.76      816.60      7.05 o 
   1   1   3      113.96      107.21      1.18 o 
   2   1   3        5.00        9.20      0.33 o 
   3   1   3       64.49       59.00      1.18 o 
   4   1   3       17.93       19.66      0.69 o 
   5   1   3       78.50       75.58      1.45 o 
   6   1   3      477.69      449.33      5.78 o 
   7   1   3        4.87        3.78      1.05 o 
   8   1   3      164.23      144.81      4.51 o 
  -7   2   3       38.23       34.22      1.87 o 
  -6   2   3        3.24        4.13      0.72 o 
  -5   2   3       57.37       53.86      1.44 o 
  -4   2   3       32.30       30.52      1.01 o 
  -3   2   3       32.61       32.41      0.91 o 
  -2   2   3      488.69      515.87      4.14 o 
  -1   2   3      149.04      154.32      1.87 o 
   0   2   3      555.83      508.41      3.69 o 
   1   2   3      237.25      202.19      1.80 o 
   2   2   3       52.39       55.24      1.19 o 
   3   2   3        6.45        4.03      0.48 o 
   4   2   3       38.19       36.34      0.90 o 
   5   2   3       23.82       22.75      1.30 o 
   6   2   3       34.13       30.41      1.71 o 
   7   2   3        0.02        0.44      0.46 o 
   8   2   3        4.90        4.44      1.06 o 
  -7   3   3        6.25        7.14      1.62 o 
  -6   3   3       15.97       17.46      2.31 o 
  -5   3   3        0.52       -0.12      0.55 o 
  -4   3   3       42.51       41.19      1.18 o 
  -3   3   3       51.15       50.17      1.16 o 
  -2   3   3        0.00       -0.09      0.20 o 
  -1   3   3      405.55      426.30      3.46 o 
   0   3   3       65.37       63.51      0.97 o 
   1   3   3       77.10       67.80      1.20 o 
   2   3   3      586.63      579.62      4.25 o 
   3   3   3        0.06        0.41      0.25 o 
   4   3   3       49.20       47.88      1.39 o 
   5   3   3        1.93        2.44      0.28 o 
   6   3   3        0.33       -0.49      0.32 o 
   7   3   3        0.97        0.46      0.46 o 
   8   3   3        2.74        2.29      0.67 o 
  -6   4   3        0.52        0.86      0.53 o 
  -5   4   3        5.89        5.91      0.75 o 
  -4   4   3       13.93       13.67      0.95 o 
  -3   4   3       50.55       47.93      1.26 o 
  -2   4   3        1.57        1.17      0.28 o 
  -1   4   3       59.32       55.62      1.07 o 
   0   4   3      155.30      158.06      1.92 o 
   1   4   3       62.11       55.87      0.97 o 
   2   4   3       21.42       17.65      0.52 o 
   3   4   3        0.15       -0.06      0.11 o 
   4   4   3        3.18        4.68      0.33 o 
   5   4   3       13.94       13.59      0.58 o 
   6   4   3        2.70        2.27      0.51 o 
   7   4   3        7.41        7.40      0.88 o 
   8   4   3        1.07        0.30      0.47 o 
  -6   5   3        0.56        1.28      0.54 o 
  -5   5   3        1.38        1.38      0.47 o 
  -4   5   3        0.23       -0.06      0.39 o 
  -3   5   3        2.42        3.08      0.53 o 
  -2   5   3       75.11       79.80      1.50 o 
  -1   5   3      292.73      309.86      3.13 o 
   0   5   3       39.85       42.06      0.95 o 
   1   5   3     1113.43     1278.86      8.72 o 
   2   5   3     2729.46     3048.66     18.83 o 
   3   5   3      206.96      217.30      2.63 o 
   4   5   3     1078.53     1141.13      8.08 o 
   5   5   3        3.34        3.76      0.39 o 
   6   5   3        0.82        0.46      0.59 o 
   7   5   3        0.17        0.79      0.48 o 
   8   5   3       18.67       20.20      1.40 o 
  -5   6   3        2.47        2.69      0.91 o 
  -4   6   3        3.33        2.30      0.76 o 
  -3   6   3       12.94       13.42      1.01 o 
  -2   6   3        0.04        0.28      0.23 o 
  -1   6   3       10.02       12.35      0.67 o 
   0   6   3       20.36       25.46      0.82 o 
   1   6   3      253.84      297.98      3.04 o 
   2   6   3       62.16       78.02      1.37 o 
   3   6   3       64.20       64.02      1.31 o 
   4   6   3       22.72       22.35      0.74 o 
   5   6   3        0.01       -0.20      0.22 o 
   6   6   3       55.10       51.27      1.69 o 
   7   6   3        0.35       -0.25      0.38 o 
   8   6   3        4.48        1.99      1.26 o 
  -5   7   3        2.01        1.23      0.53 o 
  -4   7   3        7.42        7.78      1.10 o 
  -3   7   3        2.31        1.25      0.49 o 
  -2   7   3        1.47        0.73      0.38 o 
  -1   7   3        0.06        0.03      0.23 o 
   0   7   3       13.49       12.11      0.68 o 
   1   7   3       20.85       29.12      1.08 o 
   2   7   3       15.08       17.72      0.71 o 
   3   7   3        7.43        9.70      0.64 o 
   4   7   3       16.83       14.98      0.69 o 
   5   7   3        4.13        4.79      0.59 o 
   6   7   3       14.90       15.08      0.99 o 
   7   7   3        0.69        1.04      0.82 o 
   8   7   3        0.10       -0.35      1.29 o 
  -4   8   3        0.70       -0.42      0.45 o 
  -3   8   3       40.88       42.37      1.69 o 
  -2   8   3        2.94        2.66      0.52 o 
  -1   8   3       73.91       72.05      1.98 o 
   0   8   3       17.11       16.45      0.83 o 
   1   8   3        4.12        3.77      0.46 o 
   2   8   3       29.80       32.66      1.11 o 
   3   8   3       33.55       30.58      0.96 o 
   4   8   3        0.59        0.50      0.26 o 
   5   8   3        1.09        0.52      0.83 o 
   6   8   3        0.99        0.45      0.75 o 
   7   8   3        3.56        3.10      0.95 o 
   8   8   3        5.47        5.92      1.27 o 
  -3   9   3       19.05       21.16      1.46 o 
  -2   9   3       11.51       13.39      1.23 o 
  -1   9   3       36.28       33.12      1.50 o 
   0   9   3       10.18        7.79      0.80 o 
   1   9   3        4.89        3.80      0.57 o 
   2   9   3       14.80       14.25      0.86 o 
   3   9   3        0.04       -0.20      0.23 o 
   4   9   3        4.91        3.93      0.62 o 
   5   9   3       17.04       19.81      1.79 o 
   6   9   3        4.67        4.36      0.99 o 
   7   9   3       72.63       83.29      3.53 o 
  -2  10   3        5.37        6.88      0.85 o 
  -1  10   3        0.81        0.72      0.44 o 
   0  10   3       11.69       11.12      1.04 o 
   1  10   3       33.21       27.28      1.29 o 
   2  10   3       95.64       81.95      1.84 o 
   3  10   3       24.17       20.44      1.26 o 
   4  10   3        4.23        3.22      0.60 o 
   5  10   3        7.90        4.85      1.01 o 
   6  10   3       10.69       12.18      1.57 o 
   7  10   3       15.56       16.37      1.93 o 
  -1  11   3        0.34        0.63      0.41 o 
   0  11   3        0.07        0.56      0.50 o 
   1  11   3        1.07        1.81      0.61 o 
   2  11   3        2.43        3.42      0.75 o 
   3  11   3        0.46        0.56      0.54 o 
   4  11   3        0.03        0.78      0.44 o 
   5  11   3        0.02       -0.09      0.84 o 
   6  11   3        1.95        2.35      0.75 o 
   1  12   3        0.01        0.83      0.46 o 
   2  12   3        2.26        3.63      0.72 o 
   3  12   3        0.89        1.06      0.50 o 
   4  12   3        1.75        1.35      0.78 o 
  -3 -10   4       25.94       29.51      2.21 o 
  -2 -10   4       18.98       25.15      2.09 o 
  -1 -10   4        0.46        0.02      0.44 o 
  -5  -9   4       13.51       15.88      1.59 o 
  -4  -9   4        0.86        0.57      0.41 o 
  -3  -9   4        1.97        2.76      0.67 o 
  -2  -9   4       11.16       12.99      1.55 o 
  -1  -9   4        5.92        5.91      1.08 o 
   0  -9   4        1.61        1.17      0.58 o 
   1  -9   4        1.23        2.58      0.68 o 
  -6  -8   4        0.34       -0.46      0.52 o 
  -5  -8   4       13.86       10.69      1.13 o 
  -4  -8   4        0.03        0.21      0.40 o 
  -3  -8   4        7.05        5.50      0.80 o 
  -2  -8   4        6.26        6.75      0.85 o 
  -1  -8   4       50.75       49.62      5.54 o 
   0  -8   4        0.30        0.32      0.44 o 
   1  -8   4        0.02       -0.60      0.74 o 
   2  -8   4       30.93       29.62      1.54 o 
  -7  -7   4       29.70       27.31      1.70 o 
  -6  -7   4        0.91        2.10      0.57 o 
  -5  -7   4       42.14       38.81      1.68 o 
  -4  -7   4       76.53       69.01      2.20 o 
  -3  -7   4       31.90       33.43      1.52 o 
  -2  -7   4      195.15      175.22      3.38 o 
  -1  -7   4       32.64       34.49      1.45 o 
   0  -7   4      150.79      152.99      4.00 o 
   1  -7   4       50.06       50.73      1.77 o 
   2  -7   4       23.66       26.04      1.43 o 
   3  -7   4       21.22       23.61      1.51 o 
  -7  -6   4       18.61       16.53      1.37 o 
  -6  -6   4        5.98        6.09      0.89 o 
  -5  -6   4        6.92        7.00      0.95 o 
  -4  -6   4        0.18       -0.34      0.35 o 
  -3  -6   4        5.11        3.67      0.64 o 
  -2  -6   4       23.80       24.60      1.19 o 
  -1  -6   4        3.46        3.85      0.58 o 
   0  -6   4       30.58       32.77      1.04 o 
   1  -6   4       49.30       48.21      1.60 o 
   2  -6   4       15.89       17.81      1.19 o 
   3  -6   4        1.91        2.02      0.55 o 
   4  -6   4       24.66       26.47      1.50 o 
  -7  -5   4        2.76        3.34      0.68 o 
  -6  -5   4       14.07       15.59      1.32 o 
  -5  -5   4        0.94        0.56      0.46 o 
  -4  -5   4        1.49        0.61      0.38 o 
  -3  -5   4        3.68        5.41      0.68 o 
  -2  -5   4        4.34        3.91      0.57 o 
  -1  -5   4       34.15       38.20      1.48 o 
   0  -5   4        4.49        5.96      0.51 o 
   1  -5   4        0.76        0.93      0.33 o 
   2  -5   4       12.37       11.95      0.94 o 
   3  -5   4        5.28        4.53      0.67 o 
   4  -5   4        5.82        7.00      0.90 o 
   5  -5   4        1.06        1.93      0.49 o 
  -7  -4   4        0.72        1.19      0.59 o 
  -6  -4   4        2.84        2.69      0.63 o 
  -5  -4   4        0.05       -0.13      0.35 o 
  -4  -4   4       21.06       25.69      1.17 o 
  -3  -4   4       98.43      102.50      2.24 o 
  -2  -4   4        0.99        0.45      0.16 o 
  -1  -4   4       63.96       72.14      1.29 o 
   0  -4   4       11.60       13.09      0.92 o 
   1  -4   4        6.35        6.44      0.51 o 
   2  -4   4        5.10        5.18      0.81 o 
   3  -4   4        0.00       -0.10      0.29 o 
   4  -4   4        1.59        0.41      0.37 o 
   5  -4   4        0.90        0.98      0.45 o 
   6  -4   4        3.12        4.38      1.86 o 
  -8  -3   4       10.37       11.90      1.42 o 
  -7  -3   4        0.40        1.61      0.71 o 
  -6  -3   4        5.27        6.41      0.91 o 
  -5  -3   4        0.87        1.90      0.54 o 
  -4  -3   4       32.15       39.47      1.08 o 
  -3  -3   4       45.37       53.63      1.14 o 
  -2  -3   4      111.10      120.76      2.13 o 
  -1  -3   4       82.30       87.33      1.36 o 
   0  -3   4      183.69      194.82      2.28 o 
   1  -3   4      360.32      390.00      3.68 o 
   2  -3   4      598.38      623.73      5.22 o 
   3  -3   4        8.90        9.90      0.82 o 
   4  -3   4      117.73      115.89      2.55 o 
   5  -3   4        7.29        6.98      0.80 o 
   6  -3   4        1.22        1.76      0.65 o 
  -8  -2   4        6.82        7.16      1.09 o 
  -7  -2   4        1.46        2.21      0.79 o 
  -6  -2   4        0.30        0.27      0.38 o 
  -5  -2   4       35.76       33.92      1.09 o 
  -4  -2   4       12.42       13.22      0.66 o 
  -3  -2   4      251.42      264.85      2.76 o 
  -2  -2   4      103.55      121.03      2.06 o 
  -1  -2   4       92.78      102.29      1.42 o 
   0  -2   4      586.15      641.16      4.98 o 
   1  -2   4      942.95      969.50      6.99 o 
   2  -2   4      120.75      120.28      1.74 o 
   3  -2   4       45.33       43.09      1.09 o 
   4  -2   4       21.75       21.18      1.05 o 
   5  -2   4       20.39       18.01      1.07 o 
   6  -2   4       10.82       11.73      1.50 o 
   7  -2   4        3.10        3.03      0.73 o 
  -7  -1   4        2.04        2.94      0.62 o 
  -6  -1   4        7.29        6.99      0.72 o 
  -5  -1   4       19.66       21.56      0.94 o 
  -4  -1   4       26.57       22.90      0.84 o 
  -3  -1   4       46.98       45.32      1.01 o 
  -2  -1   4      108.85      115.86      1.53 o 
  -1  -1   4      390.93      416.20      3.55 o 
   0  -1   4      163.89      168.83      1.88 o 
   1  -1   4       24.56       27.56      0.74 o 
   2  -1   4       10.23        8.04      0.52 o 
   3  -1   4        1.11        0.98      0.29 o 
   4  -1   4        0.92        1.67      0.46 o 
   5  -1   4        1.04        1.00      0.41 o 
   6  -1   4        2.56        3.50      0.94 o 
   7  -1   4        0.07        0.61      1.24 o 
  -7   0   4        0.56        1.18      0.47 o 
  -6   0   4        0.25        0.46      0.39 o 
  -5   0   4       22.66       21.55      0.97 o 
  -4   0   4       18.62       20.30      0.84 o 
  -3   0   4      155.86      160.06      2.02 o 
  -2   0   4       75.48       79.38      1.18 o 
  -1   0   4      165.86      161.96      1.75 o 
   0   0   4      473.65      492.64      3.81 o 
   1   0   4        9.60       12.70      0.49 o 
   2   0   4        2.16        1.48      0.24 o 
   3   0   4      148.63      156.86      1.95 o 
   4   0   4        4.65        3.99      0.57 o 
   5   0   4        0.95        1.46      0.34 o 
   6   0   4       71.34       68.10      2.79 o 
   7   0   4        8.22        8.12      1.32 o 
  -7   1   4        0.71       -0.17      0.72 o 
  -6   1   4       36.37       35.05      1.48 o 
  -5   1   4       37.50       35.51      1.18 o 
  -4   1   4       87.66       78.65      1.56 o 
  -3   1   4      479.22      513.83      5.06 o 
  -2   1   4       68.96       69.30      1.07 o 
  -1   1   4      423.50      452.79      4.27 o 
   0   1   4      248.92      271.99      2.45 o 
   1   1   4        0.30        0.52      0.77 o 
   2   1   4      145.86      136.10      1.56 o 
   3   1   4       14.53       14.69      0.50 o 
   4   1   4        1.94        3.70      0.60 o 
   5   1   4        1.01        1.34      0.60 o 
   6   1   4       17.50       17.79      2.71 o 
   7   1   4        6.14        5.82      1.19 o 
   8   1   4       28.60       23.40      2.10 o 
  -7   2   4        0.39       -0.21      0.48 o 
  -6   2   4        9.01       10.06      1.04 o 
  -5   2   4      138.77      135.29      2.32 o 
  -4   2   4       60.65       65.82      1.44 o 
  -3   2   4      709.24      735.63      5.81 o 
  -2   2   4       49.19       54.60      1.71 o 
  -1   2   4       20.68       27.93      0.87 o 
   0   2   4      167.21      158.62      2.26 o 
   1   2   4      547.37      551.55      5.16 o 
   2   2   4      781.55      795.84      5.71 o 
   3   2   4       34.49       38.35      1.24 o 
   4   2   4       29.31       25.96      1.10 o 
   5   2   4        0.28        0.32      0.36 o 
   6   2   4        0.74        0.85      0.49 o 
   7   2   4        7.66        6.72      0.90 o 
   8   2   4       24.80       20.12      3.39 o 
  -7   3   4        4.65        4.80      0.89 o 
  -6   3   4        0.42        0.46      0.52 o 
  -5   3   4       26.33       25.71      1.34 o 
  -4   3   4       69.19       73.95      1.58 o 
  -3   3   4       45.98       44.82      1.53 o 
  -2   3   4      464.30      511.36      4.94 o 
  -1   3   4       15.05       20.31      0.56 o 
   0   3   4       91.98      118.84      1.94 o 
   1   3   4      287.13      319.70      2.74 o 
   2   3   4        0.16        0.11      0.08 o 
   3   3   4       23.91       24.68      0.95 o 
   4   3   4       13.88       15.70      1.26 o 
   5   3   4        1.12        1.22      0.43 o 
   6   3   4        3.17        2.88      0.78 o 
   7   3   4        2.99        2.87      0.65 o 
   8   3   4        1.01        1.18      0.54 o 
  -6   4   4        0.22        0.21      0.42 o 
  -5   4   4        1.73        1.32      1.24 o 
  -4   4   4        1.93        2.14      0.43 o 
  -3   4   4       17.31       14.74      1.07 o 
  -2   4   4       21.15       21.26      0.75 o 
  -1   4   4       89.01       94.68      1.42 o 
   0   4   4       96.06      112.85      1.52 o 
   1   4   4       33.15       34.28      1.14 o 
   2   4   4        9.54        8.73      0.40 o 
   3   4   4       33.33       32.96      1.07 o 
   4   4   4        2.92        3.38      0.52 o 
   5   4   4       10.05        9.67      0.85 o 
   6   4   4        5.65        5.66      0.78 o 
   7   4   4        0.63        0.23      0.64 o 
   8   4   4        4.67        3.79      0.78 o 
  -6   5   4        1.06       -0.07      0.77 o 
  -5   5   4       10.68       11.83      1.32 o 
  -4   5   4        2.39        1.24      0.63 o 
  -3   5   4        5.59        6.53      0.60 o 
  -2   5   4        8.75        7.54      0.56 o 
  -1   5   4       51.47       49.57      1.12 o 
   0   5   4       75.71       81.68      1.38 o 
   1   5   4       73.05       81.36      1.62 o 
   2   5   4      181.32      181.52      2.09 o 
   3   5   4      443.44      466.59      3.93 o 
   4   5   4      214.15      228.30      2.36 o 
   5   5   4      148.93      146.35      2.77 o 
   6   5   4      262.94      260.09      4.53 o 
   7   5   4       19.23       18.51      1.27 o 
   8   5   4       16.00       14.13      1.26 o 
  -5   6   4        3.71        3.82      0.80 o 
  -4   6   4        0.22       -0.21      0.51 o 
  -3   6   4       22.15       24.50      1.22 o 
  -2   6   4       16.17       17.32      0.83 o 
  -1   6   4       47.14       43.85      1.15 o 
   0   6   4        5.54        4.48      0.44 o 
   1   6   4        9.75        9.48      0.55 o 
   2   6   4       39.94       44.76      1.02 o 
   3   6   4      124.08      141.75      1.89 o 
   4   6   4      216.81      232.89      2.59 o 
   5   6   4       26.61       26.20      1.16 o 
   6   6   4       27.51       27.07      1.33 o 
   7   6   4        1.54        1.49      0.50 o 
   8   6   4        6.36        5.97      0.91 o 
  -5   7   4       31.35       32.73      2.06 o 
  -4   7   4       12.85       12.73      2.46 o 
  -3   7   4       36.21       35.21      1.76 o 
  -2   7   4       11.02       13.08      1.15 o 
  -1   7   4        0.01       -0.05      0.24 o 
   0   7   4       48.84       49.06      1.23 o 
   1   7   4       11.44       11.36      0.65 o 
   2   7   4        0.01       -0.06      0.20 o 
   3   7   4       75.60       78.25      1.45 o 
   4   7   4        8.86        9.64      0.58 o 
   5   7   4       14.40       15.15      0.96 o 
   6   7   4        0.25        0.47      0.32 o 
   7   7   4        1.23        0.11      1.69 o 
   8   7   4        0.30        0.67      0.62 o 
  -4   8   4        7.33        7.97      1.19 o 
  -3   8   4        0.01       -0.74      0.49 o 
  -2   8   4        5.52        6.19      0.77 o 
  -1   8   4       99.67       97.36      2.30 o 
   0   8   4        7.73        5.77      0.58 o 
   1   8   4      279.87      270.49      3.26 o 
   2   8   4        0.75        0.99      0.36 o 
   3   8   4       26.42       24.32      0.87 o 
   4   8   4       21.48       24.97      0.89 o 
   5   8   4        5.84        5.18      0.68 o 
   6   8   4        0.00       -0.26      0.42 o 
   7   8   4        0.05        0.20      0.61 o 
   8   8   4        1.03        1.31      0.98 o 
  -3   9   4        3.28        4.06      0.80 o 
  -2   9   4       17.08       16.73      1.27 o 
  -1   9   4        3.64        2.48      0.52 o 
   0   9   4        1.51        1.23      0.48 o 
   1   9   4       36.86       27.54      1.02 o 
   2   9   4       24.47       17.54      0.96 o 
   3   9   4        3.94        2.37      0.39 o 
   4   9   4        0.04        0.02      0.27 o 
   5   9   4        0.56        0.57      0.58 o 
   6   9   4        6.59        8.90      1.32 o 
   7   9   4        1.44        0.06      0.62 o 
  -2  10   4        0.06       -0.43      0.37 o 
  -1  10   4       58.21       53.68      1.93 o 
   0  10   4       28.12       24.66      1.30 o 
   1  10   4       66.48       58.81      1.83 o 
   2  10   4        6.33        6.00      0.65 o 
   3  10   4        2.59        1.41      0.45 o 
   4  10   4       38.78       32.78      1.42 o 
   5  10   4       21.41       20.45      1.84 o 
   6  10   4       12.99       12.76      1.84 o 
   7  10   4        7.37        5.58      1.21 o 
  -1  11   4        2.00        2.11      0.52 o 
   0  11   4        0.23        0.37      0.34 o 
   1  11   4        4.12        3.09      0.61 o 
   2  11   4        1.72        0.93      0.40 o 
   3  11   4        3.39        2.09      0.57 o 
   4  11   4        9.35        8.95      1.25 o 
   5  11   4        0.45        0.12      0.53 o 
   6  11   4        0.28        0.02      0.54 o 
   1  12   4        0.95        0.81      0.56 o 
   2  12   4        0.12       -0.08      0.39 o 
   3  12   4        0.00        0.83      0.41 o 
   4  12   4        1.77        3.33      1.61 o 
   5  12   4        0.71       -0.58      0.44 o 
  -4  -9   5        3.05        3.62      0.68 o 
  -3  -9   5       27.82       29.52      1.62 o 
  -2  -9   5        2.03        1.81      1.08 o 
  -1  -9   5       21.36       24.79      2.78 o 
   0  -9   5        0.06       -0.33      0.48 o 
  -5  -8   5        1.11        0.89      0.46 o 
  -4  -8   5        0.31       -0.31      0.34 o 
  -3  -8   5       15.32       11.36      1.12 o 
  -2  -8   5        3.31        0.55      0.48 o 
  -1  -8   5        0.73        1.12      0.58 o 
   0  -8   5        0.23        2.84      1.32 o 
   1  -8   5       14.57       14.26      1.60 o 
   2  -8   5        1.74        1.93      0.63 o 
  -6  -7   5       19.12       17.77      1.41 o 
  -5  -7   5       11.56       10.46      1.38 o 
  -4  -7   5       15.92       14.34      1.23 o 
  -3  -7   5       83.54       73.16      3.11 o 
  -2  -7   5        9.96        8.69      0.96 o 
  -1  -7   5        0.05       -0.41      0.35 o 
   0  -7   5       65.93       62.51      3.37 o 
   1  -7   5       28.76       28.86      2.08 o 
   2  -7   5       58.75       61.41      2.13 o 
   3  -7   5        2.36        2.94      0.60 o 
  -7  -6   5        5.30        5.41      0.84 o 
  -6  -6   5        3.29        3.15      0.68 o 
  -5  -6   5       74.66       74.05      2.83 o 
  -4  -6   5       26.44       24.22      1.41 o 
  -3  -6   5       78.85       67.74      2.09 o 
  -2  -6   5       44.50       33.23      1.43 o 
  -1  -6   5        3.96        2.96      0.56 o 
   0  -6   5        1.10        0.38      0.29 o 
   1  -6   5       11.34       11.85      1.24 o 
   2  -6   5        5.84        8.62      0.95 o 
   3  -6   5        6.76        7.41      0.88 o 
   4  -6   5        7.19        6.88      0.92 o 
  -7  -5   5       20.59       20.12      1.46 o 
  -6  -5   5        0.00       -0.17      0.38 o 
  -5  -5   5       15.88       15.54      1.23 o 
  -4  -5   5       63.40       58.32      1.93 o 
  -3  -5   5       15.82       14.84      1.08 o 
  -2  -5   5       40.13       28.97      1.27 o 
  -1  -5   5        4.27        4.10      0.44 o 
   0  -5   5        0.25        0.06      0.23 o 
   1  -5   5        1.07        1.03      0.38 o 
   2  -5   5        0.01       -0.04      0.31 o 
   3  -5   5        0.01       -0.46      0.31 o 
   4  -5   5        1.11        0.37      0.72 o 
   5  -5   5        0.03       -0.07      0.42 o 
  -7  -4   5       17.78       20.59      1.82 o 
  -6  -4   5        0.04       -0.55      0.37 o 
  -5  -4   5        0.00        0.08      0.39 o 
  -4  -4   5        3.08        2.74      0.74 o 
  -3  -4   5        6.18        4.55      0.65 o 
  -2  -4   5       32.28       32.56      0.82 o 
  -1  -4   5       14.55       15.16      0.66 o 
   0  -4   5       31.09       31.30      0.95 o 
   1  -4   5       17.76       18.39      0.80 o 
   2  -4   5        4.43        5.51      0.67 o 
   3  -4   5        0.03        0.06      0.30 o 
   4  -4   5        0.14        0.31      0.38 o 
   5  -4   5        0.00       -0.03      0.33 o 
  -7  -3   5       71.28       73.02      2.95 o 
  -6  -3   5       24.94       25.23      1.42 o 
  -5  -3   5       20.65       20.51      1.20 o 
  -4  -3   5        7.48        8.10      0.80 o 
  -3  -3   5        0.42        0.69      0.28 o 
  -2  -3   5        3.93        4.94      0.68 o 
  -1  -3   5       86.13       94.20      1.53 o 
   0  -3   5      168.75      183.16      2.35 o 
   1  -3   5       14.34       16.29      0.75 o 
   2  -3   5       16.33       18.42      0.81 o 
   3  -3   5       43.93       41.03      1.44 o 
   4  -3   5       42.51       41.84      1.87 o 
   5  -3   5       17.79       18.03      1.16 o 
   6  -3   5       28.10       24.09      2.10 o 
  -7  -2   5       49.99       53.11      2.55 o 
  -6  -2   5       70.39       71.55      2.74 o 
  -5  -2   5        1.86        1.76      0.45 o 
  -4  -2   5       18.57       17.57      0.77 o 
  -3  -2   5        1.22        2.05      0.32 o 
  -2  -2   5       30.24       32.22      1.07 o 
  -1  -2   5      379.70      415.98      5.44 o 
   0  -2   5      108.49      121.55      2.04 o 
   1  -2   5       25.38       24.45      0.81 o 
   2  -2   5      331.91      347.31      3.53 o 
   3  -2   5      185.27      177.64      3.43 o 
   4  -2   5      158.52      159.58      3.47 o 
   5  -2   5       28.25       25.64      1.28 o 
   6  -2   5        4.91        4.99      0.99 o 
  -7  -1   5        3.55        4.12      0.95 o 
  -6  -1   5        0.88        0.99      0.49 o 
  -5  -1   5        0.13        0.41      0.37 o 
  -4  -1   5        9.65        9.70      0.67 o 
  -3  -1   5       82.34       77.82      1.40 o 
  -2  -1   5       26.47       26.62      0.83 o 
  -1  -1   5        1.11        1.89      0.38 o 
   0  -1   5       24.89       29.34      0.80 o 
   1  -1   5      297.95      315.49      3.11 o 
   2  -1   5       45.75       46.00      1.09 o 
   3  -1   5       94.78       91.73      1.61 o 
   4  -1   5        3.35        4.38      0.49 o 
   5  -1   5        0.24        0.71      0.45 o 
   6  -1   5        0.59        0.40      0.60 o 
   7  -1   5        0.04       -0.10      1.48 o 
  -7   0   5       17.97       21.74      1.39 o 
  -6   0   5        1.85        2.35      0.59 o 
  -5   0   5        1.69        1.67      0.49 o 
  -4   0   5       15.42       12.51      0.72 o 
  -3   0   5      150.54      151.98      2.01 o 
  -2   0   5       15.00       15.45      0.54 o 
  -1   0   5      363.08      383.62      3.34 o 
   0   0   5        0.18       -0.04      0.19 o 
   1   0   5      199.00      205.87      2.25 o 
   2   0   5       46.74       42.76      0.98 o 
   3   0   5       10.79       10.97      0.57 o 
   4   0   5        0.15        0.54      0.35 o 
   5   0   5        8.95       10.47      0.95 o 
   6   0   5        1.32        1.67      0.67 o 
   7   0   5        1.98        1.46      0.60 o 
  -7   1   5        3.33        4.02      0.70 o 
  -6   1   5        7.62        8.24      0.92 o 
  -5   1   5        3.87        3.57      0.61 o 
  -4   1   5       19.02       18.24      0.85 o 
  -3   1   5        7.76        7.55      0.53 o 
  -2   1   5      369.33      394.89      6.19 o 
  -1   1   5      299.61      356.32      3.08 o 
   0   1   5       13.87       13.74      0.53 o 
   1   1   5      323.18      336.30      3.02 o 
   2   1   5      191.97      201.91      2.17 o 
   3   1   5       22.32       22.31      0.67 o 
   4   1   5        0.37        0.17      0.28 o 
   5   1   5        2.98        3.85      0.68 o 
   6   1   5        0.04        0.20      0.46 o 
   7   1   5        0.01        0.01      0.95 o 
  -7   2   5        6.41        7.72      1.05 o 
  -6   2   5        3.81        4.01      0.69 o 
  -5   2   5       18.11       17.42      1.14 o 
  -4   2   5        0.34       -0.07      0.42 o 
  -3   2   5      223.32      247.55      3.08 o 
  -2   2   5      105.45      108.82      2.01 o 
  -1   2   5     3068.67     3547.96     49.94 o 
   0   2   5      505.69      521.96      4.07 o 
   1   2   5     1024.57     1154.51      7.84 o 
   2   2   5       52.97       56.66      0.97 o 
   3   2   5       64.68       60.73      1.59 o 
   4   2   5      123.38      120.92      2.42 o 
   5   2   5       41.36       44.61      1.62 o 
   6   2   5       18.96       19.32      1.26 o 
   7   2   5        1.94        2.43      0.65 o 
   8   2   5        0.85        1.93      1.21 o 
  -6   3   5        0.95        1.57      0.64 o 
  -5   3   5        0.59        0.72      0.45 o 
  -4   3   5       20.92       22.09      1.17 o 
  -3   3   5       21.74       24.82      1.19 o 
  -2   3   5       60.39       57.48      1.90 o 
  -1   3   5      131.23      141.31      2.22 o 
   0   3   5     1113.97     1247.98      9.36 o 
   1   3   5        0.00        0.33      0.22 o 
   2   3   5      380.73      420.96      5.77 o 
   3   3   5       63.66       70.08      1.68 o 
   4   3   5       17.69       20.35      1.89 o 
   5   3   5        4.29        3.10      0.56 o 
   6   3   5        0.81        0.95      0.50 o 
   7   3   5        0.01       -0.10      0.37 o 
   8   3   5        0.25       -0.45      0.50 o 
  -6   4   5        2.34        2.93      0.72 o 
  -5   4   5        1.14        1.37      0.61 o 
  -4   4   5        2.57        1.81      0.55 o 
  -3   4   5        1.58        1.63      0.48 o 
  -2   4   5       37.61       38.46      0.94 o 
  -1   4   5       98.27       94.47      1.40 o 
   0   4   5        6.64        5.66      0.36 o 
   1   4   5      167.49      177.42      2.01 o 
   2   4   5        6.77        9.72      0.44 o 
   3   4   5        2.44        2.66      0.46 o 
   4   4   5        4.26        3.77      0.58 o 
   5   4   5        0.33        0.18      0.34 o 
   6   4   5        0.16        0.40      0.61 o 
   7   4   5        1.72        1.78      0.59 o 
   8   4   5        0.94        1.40      1.00 o 
  -6   5   5       28.72       29.64      3.58 o 
  -5   5   5       29.60       34.48      2.99 o 
  -4   5   5        0.94        0.62      1.06 o 
  -3   5   5       11.94       13.96      1.01 o 
  -2   5   5        3.39        3.56      0.42 o 
  -1   5   5        0.13       -0.15      0.25 o 
   0   5   5       95.66       85.90      1.44 o 
   1   5   5       93.87       89.43      1.43 o 
   2   5   5       13.31       11.12      0.51 o 
   3   5   5       28.97       28.83      0.69 o 
   4   5   5       87.33       90.23      2.05 o 
   5   5   5       10.99       10.11      0.89 o 
   6   5   5        0.15        0.04      0.36 o 
   7   5   5       18.73       17.26      1.29 o 
   8   5   5       26.79       27.46      1.58 o 
  -5   6   5      123.21      130.98      3.90 o 
  -4   6   5       30.06       33.88      1.90 o 
  -3   6   5       12.65       13.87      1.31 o 
  -2   6   5       87.93       85.73      1.72 o 
  -1   6   5       65.17       67.21      1.42 o 
   0   6   5        1.02        1.63      0.32 o 
   1   6   5        5.69        6.81      0.49 o 
   2   6   5        1.58        1.11      0.25 o 
   3   6   5        4.40        3.73      0.40 o 
   4   6   5        1.50        1.45      0.42 o 
   5   6   5       61.71       62.13      1.84 o 
   6   6   5       61.29       56.60      1.87 o 
   7   6   5       25.72       23.02      2.34 o 
   8   6   5       32.42       30.59      1.89 o 
  -4   7   5       24.16       25.19      1.91 o 
  -3   7   5       75.53       75.24      3.26 o 
  -2   7   5       89.52       90.45      2.18 o 
  -1   7   5      223.46      225.92      3.30 o 
   0   7   5        7.66        7.11      0.59 o 
   1   7   5        3.45        2.85      0.40 o 
   2   7   5       58.62       58.00      1.29 o 
   3   7   5        1.53        1.99      0.36 o 
   4   7   5       20.26       21.72      1.04 o 
   5   7   5       14.83       16.41      1.01 o 
   6   7   5        0.89        0.84      0.44 o 
   7   7   5        3.04        2.32      0.56 o 
   8   7   5        0.00        0.04      0.54 o 
  -4   8   5       13.89       14.12      1.55 o 
  -3   8   5       20.12       17.35      2.17 o 
  -2   8   5        6.92        8.01      1.28 o 
  -1   8   5       10.86       12.94      0.98 o 
   0   8   5       62.12       60.26      1.50 o 
   1   8   5       56.78       53.67      1.37 o 
   2   8   5        0.10        0.17      0.24 o 
   3   8   5      186.80      174.91      2.45 o 
   4   8   5        5.83        7.98      0.79 o 
   5   8   5       26.02       24.78      1.24 o 
   6   8   5        1.02        1.73      0.48 o 
   7   8   5        0.24       -0.42      0.58 o 
   8   8   5        0.14       -0.02      0.50 o 
  -3   9   5        1.64        1.42      0.53 o 
  -2   9   5        6.53        7.95      1.09 o 
  -1   9   5       17.12       16.58      1.52 o 
   0   9   5       21.62       18.91      0.96 o 
   1   9   5        3.66        3.38      0.47 o 
   2   9   5        0.33        0.11      0.24 o 
   3   9   5       23.40       18.53      0.84 o 
   4   9   5       27.44       26.67      1.22 o 
   5   9   5        9.48        9.54      1.07 o 
   6   9   5       11.67       11.39      1.50 o 
   7   9   5        0.07        0.30      0.60 o 
  -2  10   5       14.70       15.19      1.55 o 
  -1  10   5        0.01        0.73      0.51 o 
   0  10   5       17.33       14.43      1.12 o 
   1  10   5       71.85       62.44      2.18 o 
   2  10   5       10.31        9.64      0.79 o 
   3  10   5      163.39      150.45      3.57 o 
   4  10   5       25.80       23.14      1.23 o 
   5  10   5       11.03       11.36      1.46 o 
   6  10   5        2.62        2.46      0.86 o 
   7  10   5        5.29        5.94      1.16 o 
  -1  11   5        1.43        1.46      0.53 o 
   0  11   5        4.30        4.14      0.67 o 
   1  11   5        7.78        9.33      0.95 o 
   2  11   5        0.31        0.81      0.36 o 
   3  11   5       11.08       12.18      1.04 o 
   4  11   5        0.07        0.37      0.50 o 
   5  11   5        9.61        9.06      1.35 o 
   6  11   5        6.16        6.93      1.20 o 
   1  12   5        3.15        4.03      0.88 o 
   2  12   5        1.33        1.13      0.54 o 
   3  12   5        5.93        8.34      0.94 o 
   4  12   5        0.53        0.74      0.93 o 
  -4  -8   6        3.17        3.15      0.74 o 
  -3  -8   6        3.79        3.47      0.70 o 
  -2  -8   6        0.00        0.59      0.43 o 
  -1  -8   6        3.83        3.48      0.77 o 
   0  -8   6        1.10        1.04      0.70 o 
   1  -8   6        1.76        1.64      0.57 o 
  -5  -7   6        9.10        7.88      0.97 o 
  -4  -7   6        4.36        2.31      0.60 o 
  -3  -7   6        1.18        1.17      0.53 o 
  -2  -7   6       15.73       13.45      1.16 o 
  -1  -7   6       28.01       24.58      1.87 o 
   0  -7   6        0.04        1.36      0.54 o 
   1  -7   6        3.55        4.14      0.95 o 
   2  -7   6        7.99        7.24      1.17 o 
  -6  -6   6        1.34        1.51      0.53 o 
  -5  -6   6        0.01       -0.09      0.33 o 
  -4  -6   6        2.70        2.60      0.63 o 
  -3  -6   6       99.30       88.50      2.50 o 
  -2  -6   6        9.10        8.14      0.93 o 
  -1  -6   6      205.36      176.20      3.44 o 
   0  -6   6       66.36       57.94      2.91 o 
   1  -6   6        8.72        8.60      0.90 o 
   2  -6   6       26.92       25.83      1.43 o 
   3  -6   6        7.01        9.06      1.61 o 
  -6  -5   6       67.28       72.43      3.86 o 
  -5  -5   6       22.46       22.45      1.41 o 
  -4  -5   6       34.65       32.48      1.54 o 
  -3  -5   6       23.64       18.12      1.24 o 
  -2  -5   6       33.15       33.47      1.79 o 
  -1  -5   6       14.15       13.11      1.02 o 
   0  -5   6       47.39       42.81      1.24 o 
   1  -5   6        1.74        2.11      0.58 o 
   2  -5   6        4.68        4.90      0.71 o 
   3  -5   6        0.08        0.54      0.39 o 
   4  -5   6        1.49        1.87      0.54 o 
  -7  -4   6       14.73       15.61      1.68 o 
  -6  -4   6        0.78        0.85      0.64 o 
  -5  -4   6       49.22       48.91      2.20 o 
  -4  -4   6        0.01        0.20      0.40 o 
  -3  -4   6       11.41        9.69      0.91 o 
  -2  -4   6        2.68        1.95      0.47 o 
  -1  -4   6        0.01        0.12      0.22 o 
   0  -4   6        3.13        3.57      0.46 o 
   1  -4   6        1.32        1.36      0.35 o 
   2  -4   6        1.33        1.89      0.65 o 
   3  -4   6        1.10        0.66      0.41 o 
   4  -4   6        0.07        0.16      0.36 o 
   5  -4   6        0.04        1.48      0.56 o 
  -7  -3   6        0.79        0.21      1.51 o 
  -6  -3   6        2.23        1.85      0.79 o 
  -5  -3   6      103.25      103.96      2.62 o 
  -4  -3   6       54.75       54.10      1.76 o 
  -3  -3   6       62.01       56.45      1.73 o 
  -2  -3   6       10.51        7.71      0.57 o 
  -1  -3   6        0.03       -0.07      0.33 o 
   0  -3   6       10.55       10.85      0.67 o 
   1  -3   6       34.89       35.55      1.08 o 
   2  -3   6       15.81       17.97      0.87 o 
   3  -3   6       42.60       50.20      1.65 o 
   4  -3   6       13.68       13.41      1.07 o 
   5  -3   6        0.27        0.62      1.05 o 
   6  -3   6        1.05        3.65      1.17 o 
  -7  -2   6       88.13       90.87      3.40 o 
  -6  -2   6        5.00        8.32      1.25 o 
  -5  -2   6      351.92      380.40      6.73 o 
  -4  -2   6      179.34      180.44      2.54 o 
  -3  -2   6       32.56       31.15      0.94 o 
  -2  -2   6      244.00      248.22      2.89 o 
  -1  -2   6       43.53       41.59      1.05 o 
   0  -2   6        3.16        2.82      0.39 o 
   1  -2   6       45.90       45.84      1.18 o 
   2  -2   6        4.88        4.39      0.51 o 
   3  -2   6       26.49       23.30      1.15 o 
   4  -2   6       31.06       28.45      1.45 o 
   5  -2   6       24.17       21.89      1.88 o 
   6  -2   6       37.61       38.64      2.26 o 
  -7  -1   6       70.99       71.88      3.38 o 
  -6  -1   6        0.36        1.07      0.68 o 
  -5  -1   6        8.12        7.13      1.08 o 
  -4  -1   6       19.87       18.03      1.59 o 
  -3  -1   6        2.03        1.74      0.73 o 
  -2  -1   6        0.22        0.34      0.20 o 
  -1  -1   6       64.94       66.46      1.41 o 
   0  -1   6       28.91       28.24      0.86 o 
   1  -1   6       64.88       61.75      1.29 o 
   2  -1   6        5.05        4.37      0.48 o 
   3  -1   6       10.74        9.09      0.64 o 
   4  -1   6       11.09       11.10      0.75 o 
   5  -1   6       28.02       24.54      1.92 o 
   6  -1   6        3.54        3.45      0.93 o 
  -7   0   6        1.48        1.74      0.71 o 
  -6   0   6       94.46      106.18      2.67 o 
  -5   0   6       98.83       97.55      2.40 o 
  -4   0   6       31.22       32.00      1.52 o 
  -3   0   6       28.62       23.60      0.93 o 
  -2   0   6       26.98       22.76      0.71 o 
  -1   0   6       94.22       94.49      1.75 o 
   0   0   6        0.29        0.38      0.23 o 
   1   0   6      102.61      100.12      1.58 o 
   2   0   6        8.80        8.82      0.54 o 
   3   0   6       12.66       11.02      0.62 o 
   4   0   6        0.35        0.34      0.28 o 
   5   0   6        1.10        1.18      0.57 o 
   6   0   6        0.69        0.54      0.56 o 
   7   0   6        0.07        0.38      0.48 o 
  -7   1   6        5.78        7.22      1.08 o 
  -6   1   6        0.02       -0.09      0.69 o 
  -5   1   6       12.18       16.01      1.14 o 
  -4   1   6       55.79       54.94      1.69 o 
  -3   1   6        1.61        0.69      0.30 o 
  -2   1   6       62.37       52.31      1.41 o 
  -1   1   6       55.45       49.62      0.94 o 
   0   1   6       77.85       85.33      1.36 o 
   1   1   6       97.29      103.30      1.55 o 
   2   1   6        6.15        4.87      0.41 o 
   3   1   6       92.05       94.02      2.23 o 
   4   1   6       63.64       65.55      1.31 o 
   5   1   6       20.91       20.19      1.23 o 
   6   1   6        6.78        6.51      0.87 o 
   7   1   6        0.00        0.09      0.48 o 
  -6   2   6        4.50        5.73      0.80 o 
  -5   2   6       16.70       16.27      2.01 o 
  -4   2   6       42.83       39.97      1.51 o 
  -3   2   6      235.48      247.90      3.65 o 
  -2   2   6       78.80       87.46      4.14 o 
  -1   2   6        0.45        0.13      0.25 o 
   0   2   6        8.18        8.13      0.47 o 
   1   2   6     1819.49     2074.42     13.36 o 
   2   2   6      135.34      147.63      1.87 o 
   3   2   6      897.44      954.57      7.03 o 
   4   2   6       86.93       88.40      7.79 o 
   5   2   6        3.95        4.55      0.71 o 
   6   2   6        1.74        1.75      0.59 o 
   7   2   6        8.89        7.43      1.21 o 
  -6   3   6        0.97        1.44      0.61 o 
  -5   3   6        0.06        0.75      0.43 o 
  -4   3   6        4.58        6.93      0.84 o 
  -3   3   6        0.76        1.04      0.45 o 
  -2   3   6      168.85      176.02      2.84 o 
  -1   3   6       19.24       29.04      1.07 o 
   0   3   6       71.48       79.64      1.24 o 
   1   3   6      230.96      274.86      2.74 o 
   2   3   6      125.59      126.51      2.15 o 
   3   3   6       11.16       10.28      0.83 o 
   4   3   6       85.02       76.46      1.99 o 
   5   3   6       28.58       27.99      1.35 o 
   6   3   6       17.07       17.64      1.27 o 
   7   3   6        6.50        5.19      0.87 o 
   8   3   6        1.16        2.09      0.70 o 
  -6   4   6        5.37        6.35      1.03 o 
  -5   4   6        5.20        5.51      1.07 o 
  -4   4   6       25.24       24.12      1.32 o 
  -3   4   6        0.07       -0.20      0.34 o 
  -2   4   6        8.37        9.83      0.83 o 
  -1   4   6        9.90       11.28      1.04 o 
   0   4   6        2.78        6.51      0.50 o 
   1   4   6       91.13       85.47      1.39 o 
   2   4   6        1.44        2.39      0.76 o 
   3   4   6      120.36      116.54      2.32 o 
   4   4   6        0.72        0.07      0.36 o 
   5   4   6        1.44        0.69      0.43 o 
   6   4   6        0.22        0.92      0.45 o 
   7   4   6        0.04       -0.56      0.37 o 
   8   4   6        0.69        1.16      0.50 o 
  -5   5   6        0.60        1.10      0.64 o 
  -4   5   6       39.79       38.01      1.90 o 
  -3   5   6       36.67       37.38      1.80 o 
  -2   5   6        1.02        0.97      0.39 o 
  -1   5   6        0.83        0.34      0.29 o 
   0   5   6       36.18       30.48      0.84 o 
   1   5   6       22.31       25.05      0.78 o 
   2   5   6       28.81       25.30      0.85 o 
   3   5   6        7.17        6.79      0.87 o 
   4   5   6       36.59       34.73      1.34 o 
   5   5   6       14.19       15.99      1.21 o 
   6   5   6        4.25        4.14      0.83 o 
   7   5   6        0.50        0.40      0.48 o 
   8   5   6        2.86        1.26      0.59 o 
  -5   6   6       11.28       11.46      1.39 o 
  -4   6   6      134.64      147.31      4.00 o 
  -3   6   6      359.41      385.74      5.25 o 
  -2   6   6        0.10        0.27      0.42 o 
  -1   6   6      248.73      261.21      3.68 o 
   0   6   6      218.35      212.84      2.67 o 
   1   6   6       10.16       12.14      0.63 o 
   2   6   6       42.85       45.55      1.09 o 
   3   6   6        1.45        1.28      0.38 o 
   4   6   6        0.13        0.26      0.31 o 
   5   6   6        0.71        0.81      0.37 o 
   6   6   6        5.59        5.18      0.77 o 
   7   6   6       12.42       11.58      1.47 o 
   8   6   6        1.12        0.82      0.97 o 
  -4   7   6        1.02        1.73      0.66 o 
  -3   7   6      167.56      172.72      4.27 o 
  -2   7   6        3.07        2.59      0.64 o 
  -1   7   6       21.33       24.48      1.21 o 
   0   7   6       87.04       85.07      1.86 o 
   1   7   6      560.23      588.44      5.23 o 
   2   7   6       99.66       96.70      1.88 o 
   3   7   6       88.65       88.71      2.09 o 
   4   7   6        0.07       -0.21      0.32 o 
   5   7   6        1.25        0.71      0.37 o 
   6   7   6        6.15        6.89      0.84 o 
   7   7   6        0.98        0.41      0.38 o 
   8   7   6        0.34       -0.02      0.66 o 
  -4   8   6       26.60       32.54      3.06 o 
  -3   8   6        4.34        3.37      0.82 o 
  -2   8   6      110.44      111.51      3.31 o 
  -1   8   6       46.90       46.41      1.67 o 
   0   8   6        9.24        6.47      0.74 o 
   1   8   6       69.82       74.20      2.55 o 
   2   8   6       89.96       93.97      1.99 o 
   3   8   6        1.71        1.54      0.33 o 
   4   8   6       36.68       36.00      1.44 o 
   5   8   6       40.06       37.25      1.52 o 
   6   8   6        0.11        0.72      0.47 o 
   7   8   6        5.28        6.96      0.90 o 
  -3   9   6        1.18        0.54      0.38 o 
  -2   9   6        6.18        5.37      0.93 o 
  -1   9   6        0.14       -0.27      0.34 o 
   0   9   6        8.73        9.08      0.76 o 
   1   9   6        7.48        6.72      0.64 o 
   2   9   6       11.80        9.71      0.80 o 
   3   9   6        6.30        6.02      0.59 o 
   4   9   6        5.92        5.21      0.71 o 
   5   9   6       11.57       10.28      1.00 o 
   6   9   6        1.95        2.62      0.69 o 
   7   9   6       11.10       12.49      1.69 o 
  -2  10   6        1.15        2.10      0.57 o 
  -1  10   6        5.05        5.34      0.90 o 
   0  10   6       22.54       22.37      1.61 o 
   1  10   6       13.75       14.69      1.05 o 
   2  10   6       43.03       36.26      1.22 o 
   3  10   6        6.85        5.59      0.60 o 
   4  10   6        0.14        0.25      0.36 o 
   5  10   6       76.03       71.33      3.00 o 
   6  10   6       17.55       18.55      2.40 o 
   0  11   6        7.61        6.73      0.96 o 
   1  11   6        0.04        0.07      0.33 o 
   2  11   6       10.81        8.97      0.78 o 
   3  11   6        0.09        1.03      0.42 o 
   4  11   6        0.82        1.67      0.70 o 
   5  11   6        0.16        0.35      0.87 o 
   6  11   6        3.68        1.55      0.85 o 
   2  12   6       11.43       13.70      1.88 o 
   3  12   6        0.90        0.73      0.62 o 
   4  12   6        6.94        6.52      1.12 o 
  -3  -8   7        7.52        7.98      1.00 o 
  -2  -8   7        5.07        4.01      0.82 o 
  -1  -8   7        3.16        3.11      0.75 o 
  -4  -7   7        8.30        8.32      1.02 o 
  -3  -7   7        0.45        2.21      0.59 o 
  -2  -7   7        1.61        1.08      0.72 o 
  -1  -7   7        1.25        0.38      0.67 o 
   0  -7   7        0.65        0.32      0.46 o 
   1  -7   7        2.84        1.38      0.58 o 
  -5  -6   7        8.26        8.45      0.98 o 
  -4  -6   7        5.61        4.89      0.82 o 
  -3  -6   7       25.83       21.30      1.44 o 
  -2  -6   7       26.09       23.64      1.45 o 
  -1  -6   7       10.21        6.86      0.89 o 
   0  -6   7        2.46        1.76      1.26 o 
   1  -6   7      103.27       93.86      3.25 o 
   2  -6   7       15.89       14.54      1.23 o 
   3  -6   7       17.27       22.39      1.54 o 
  -6  -5   7        2.56        3.23      0.90 o 
  -5  -5   7        0.87        0.55      0.38 o 
  -4  -5   7      125.75      116.85      2.97 o 
  -3  -5   7       16.56       16.14      1.77 o 
  -2  -5   7      150.19      124.19      5.36 o 
  -1  -5   7       42.41       33.92      1.66 o 
   0  -5   7        5.79        5.29      0.75 o 
   1  -5   7       21.23       20.95      1.20 o 
   2  -5   7        1.10        1.28      0.47 o 
   3  -5   7        0.32       -0.37      0.46 o 
   4  -5   7        0.25        0.93      0.43 o 
  -6  -4   7        0.25        0.61      0.51 o 
  -5  -4   7       20.38       20.18      1.85 o 
  -4  -4   7        2.14        2.58      0.64 o 
  -3  -4   7       51.78       42.08      1.66 o 
  -2  -4   7        2.15        1.64      0.54 o 
  -1  -4   7       19.87       16.44      1.13 o 
   0  -4   7       23.30       24.09      0.98 o 
   1  -4   7        2.96        3.96      0.54 o 
   2  -4   7        5.49        5.54      0.91 o 
   3  -4   7        0.62        0.61      0.43 o 
   4  -4   7        0.05        0.45      0.40 o 
  -6  -3   7        5.28        6.90      1.18 o 
  -5  -3   7        1.15        0.78      0.64 o 
  -4  -3   7        1.01        1.39      0.46 o 
  -3  -3   7       56.70       57.47      1.86 o 
  -2  -3   7      121.56      105.85      3.93 o 
  -1  -3   7       45.82       46.84      1.24 o 
   0  -3   7       41.65       39.06      2.11 o 
   1  -3   7        1.23        1.56      0.38 o 
   2  -3   7        1.07        1.11      0.38 o 
   3  -3   7        0.11        0.39      0.37 o 
   4  -3   7        0.46        0.29      0.40 o 
   5  -3   7        6.26        7.72      1.84 o 
  -6  -2   7      142.20      153.50      4.46 o 
  -5  -2   7       37.25       40.86      2.60 o 
  -4  -2   7      201.50      213.34      4.87 o 
  -3  -2   7      716.83      754.24      6.38 o 
  -2  -2   7       46.82       48.14      1.26 o 
  -1  -2   7      330.21      308.85      3.39 o 
   0  -2   7      251.82      250.98      3.03 o 
   1  -2   7        5.89        7.14      0.62 o 
   2  -2   7       28.14       26.58      1.01 o 
   3  -2   7        0.34        0.20      0.35 o 
   4  -2   7        2.31        3.00      0.55 o 
   5  -2   7        9.04       10.51      1.43 o 
   6  -2   7        0.11        0.67      1.49 o 
  -6  -1   7       13.84       13.16      1.90 o 
  -5  -1   7      262.66      261.53     15.71 o 
  -4  -1   7        0.02       -0.25      0.46 o 
  -3  -1   7      254.54      265.25      3.07 o 
  -2  -1   7      156.81      145.11      2.11 o 
  -1  -1   7        0.02        0.53      0.25 o 
   0  -1   7       69.83       67.63      1.41 o 
   1  -1   7       11.41       11.92      0.70 o 
   2  -1   7       11.67       12.03      0.74 o 
   3  -1   7        6.09        5.25      0.59 o 
   4  -1   7        9.88        9.76      1.00 o 
   5  -1   7        0.13        1.42      0.69 o 
   6  -1   7        4.87        6.37      1.20 o 
  -6   0   7       41.80       46.76      2.14 o 
  -5   0   7       25.16       28.58      1.44 o 
  -4   0   7      368.66      384.02      5.06 o 
  -3   0   7      121.78      116.32      2.37 o 
  -2   0   7      292.41      295.69      3.14 o 
  -1   0   7      181.38      165.10      2.40 o 
   0   0   7        1.11        1.04      0.32 o 
   1   0   7        2.96        3.76      0.46 o 
   2   0   7       10.44       10.45      0.66 o 
   3   0   7       16.35       15.64      0.78 o 
   4   0   7        0.08       -0.53      0.35 o 
   5   0   7        0.07        1.07      0.77 o 
   6   0   7        0.08        1.79      0.77 o 
  -6   1   7       16.91       18.16      1.33 o 
  -5   1   7       14.81       14.96      1.16 o 
  -4   1   7       21.12       20.09      1.19 o 
  -3   1   7       67.82       62.66      2.37 o 
  -2   1   7       19.44       18.15      0.97 o 
  -1   1   7        9.43        8.66      0.47 o 
   0   1   7      161.80      143.59      2.02 o 
   1   1   7      130.75      122.52      1.84 o 
   2   1   7        0.46        0.22      0.28 o 
   3   1   7       23.70       21.86      0.97 o 
   4   1   7        5.01        4.52      0.76 o 
   5   1   7        9.92        9.32      1.05 o 
   6   1   7        5.60        5.86      1.12 o 
   7   1   7        6.28        8.68      1.29 o 
  -6   2   7        0.52        1.56      0.52 o 
  -5   2   7        6.22        9.59      0.99 o 
  -4   2   7       18.59       17.98      1.20 o 
  -3   2   7       11.76       12.57      1.00 o 
  -2   2   7      120.56      123.68      2.40 o 
  -1   2   7      475.31      541.89      5.61 o 
   0   2   7      146.71      159.03      2.01 o 
   1   2   7      284.83      304.00      3.11 o 
   2   2   7       72.09       77.76      1.40 o 
   3   2   7      142.42      153.73      2.01 o 
   4   2   7        8.44        8.77      0.94 o 
   5   2   7      206.25      210.68      3.88 o 
   6   2   7       35.91       30.44      1.57 o 
   7   2   7       11.85       10.22      1.42 o 
  -6   3   7        1.22        0.70      0.55 o 
  -5   3   7        5.79        6.42      0.83 o 
  -4   3   7        0.09       -0.24      0.43 o 
  -3   3   7       11.65       10.62      0.94 o 
  -2   3   7        0.01       -0.17      0.28 o 
  -1   3   7        1.47        1.61      0.42 o 
   0   3   7      114.06      103.93      1.53 o 
   1   3   7       48.38       57.63      1.36 o 
   2   3   7      147.39      143.84      1.95 o 
   3   3   7      255.75      283.79      4.02 o 
   4   3   7        5.82        5.80      0.79 o 
   5   3   7       50.35       47.19      2.98 o 
   6   3   7        1.56        1.33      0.56 o 
   7   3   7        2.95        3.23      0.71 o 
  -5   4   7        0.53        0.91      0.49 o 
  -4   4   7       22.43       22.94      1.71 o 
  -3   4   7        7.77        9.22      0.92 o 
  -2   4   7       98.71       94.49      2.18 o 
  -1   4   7       18.64       15.78      0.93 o 
   0   4   7       75.12       73.19      1.29 o 
   1   4   7      119.53      114.71      1.73 o 
   2   4   7       20.67       18.33      0.72 o 
   3   4   7        1.42        1.87      0.52 o 
   4   4   7       18.17       21.29      1.64 o 
   5   4   7       16.25       19.06      1.25 o 
   6   4   7        3.61        3.72      0.72 o 
   7   4   7        0.07        0.32      0.47 o 
  -5   5   7        0.05       -0.20      0.43 o 
  -4   5   7        1.42        1.99      0.51 o 
  -3   5   7       36.09       35.93      1.51 o 
  -2   5   7       10.64       10.35      0.94 o 
  -1   5   7      164.34      172.21      2.96 o 
   0   5   7        1.03        0.35      0.25 o 
   1   5   7       26.70       25.60      1.04 o 
   2   5   7       71.89       64.51      1.36 o 
   3   5   7        0.80       -0.19      0.31 o 
   4   5   7        1.97        1.86      0.50 o 
   5   5   7        1.92        2.08      0.51 o 
   6   5   7        5.12        5.35      0.84 o 
   7   5   7        1.67        1.11      0.90 o 
  -5   6   7       43.39       45.35      2.30 o 
  -4   6   7       60.75       68.87      4.49 o 
  -3   6   7       16.44       21.63      1.34 o 
  -2   6   7      535.03      561.30      8.33 o 
  -1   6   7      248.30      252.04      5.70 o 
   0   6   7      265.33      261.03      3.73 o 
   1   6   7      391.44      403.89      3.95 o 
   2   6   7       29.19       30.14      0.96 o 
   3   6   7       13.80       17.16      1.24 o 
   4   6   7       14.60       14.52      1.37 o 
   5   6   7        0.77        1.11      0.44 o 
   6   6   7        0.60        1.26      0.44 o 
   7   6   7        0.01       -0.53      0.35 o 
  -4   7   7       18.84       19.59      1.73 o 
  -3   7   7      102.99      102.45      3.29 o 
  -2   7   7       12.26       13.33      1.12 o 
  -1   7   7      898.65      943.75      9.26 o 
   0   7   7       19.30       20.31      1.12 o 
   1   7   7      195.76      195.00      2.63 o 
   2   7   7        4.82        4.62      0.50 o 
   3   7   7      281.01      300.99      4.29 o 
   4   7   7       30.22       30.77      1.40 o 
   5   7   7      156.83      159.41      3.26 o 
   6   7   7        6.13        5.87      0.84 o 
   7   7   7        3.62        3.77      0.74 o 
  -3   8   7        1.16        1.71      0.57 o 
  -2   8   7       58.93       64.25      2.54 o 
  -1   8   7        0.18        0.11      0.42 o 
   0   8   7      286.68      279.08      6.73 o 
   1   8   7       44.73       41.13      1.22 o 
   2   8   7      142.81      126.17      2.13 o 
   3   8   7      120.41      116.23      2.71 o 
   4   8   7        2.75        4.16      0.70 o 
   5   8   7        5.79        6.08      0.93 o 
   6   8   7       21.42       23.30      1.41 o 
   7   8   7        7.60        7.45      0.96 o 
  -2   9   7        0.87        0.44      0.39 o 
  -1   9   7        1.71        2.26      0.60 o 
   0   9   7       14.77       14.22      1.09 o 
   1   9   7        4.28        4.16      0.62 o 
   2   9   7        7.61        8.85      0.71 o 
   3   9   7        0.04        0.35      0.38 o 
   4   9   7        0.15        0.67      0.42 o 
   5   9   7        3.49        3.78      0.70 o 
   6   9   7        1.26        0.78      0.61 o 
   7   9   7        1.12        0.76      0.91 o 
  -1  10   7        2.84        2.31      1.00 o 
   0  10   7        6.90        8.18      1.03 o 
   1  10   7        1.76        1.13      0.88 o 
   2  10   7       20.24       18.85      0.97 o 
   3  10   7       11.45       11.67      1.04 o 
   4  10   7       26.43       24.17      1.36 o 
   5  10   7        1.02        1.02      0.50 o 
   6  10   7        3.04        2.68      0.88 o 
   0  11   7        0.19        0.54      0.37 o 
   1  11   7        0.27        1.19      0.63 o 
   2  11   7       10.28        9.12      0.91 o 
   3  11   7        0.35       -0.07      0.41 o 
   4  11   7       21.01       19.88      1.33 o 
   5  11   7        2.52        1.69      1.02 o 
   2  12   7        0.00       -0.21      0.64 o 
   3  12   7        0.45        1.29      0.78 o 
  -3  -7   8        0.00        0.44      0.42 o 
  -2  -7   8        0.78        0.25      0.39 o 
  -1  -7   8        7.08        8.47      1.23 o 
   0  -7   8        0.81        1.36      0.56 o 
  -4  -6   8        5.69        9.43      1.33 o 
  -3  -6   8        1.91        1.81      0.69 o 
  -2  -6   8        0.03        0.22      0.41 o 
  -1  -6   8       32.03       27.83      2.75 o 
   0  -6   8        9.34        8.66      1.27 o 
   1  -6   8        5.16        6.07      1.05 o 
   2  -6   8        2.97        1.97      1.41 o 
  -5  -5   8        1.73        1.63      0.75 o 
  -4  -5   8        2.75        2.86      1.69 o 
  -3  -5   8        9.53       10.77      1.13 o 
  -2  -5   8       38.96       33.16      1.57 o 
  -1  -5   8        1.93        1.08      0.52 o 
   0  -5   8       77.90       70.79      2.32 o 
   1  -5   8       34.32       33.55      1.94 o 
   2  -5   8       15.71       18.25      1.69 o 
   3  -5   8       26.55       31.57      1.61 o 
  -5  -4   8        0.21        0.58      0.56 o 
  -4  -4   8        0.03        0.06      0.61 o 
  -3  -4   8        6.56        7.12      0.90 o 
  -2  -4   8       14.69       14.00      1.33 o 
  -1  -4   8       18.06       15.26      1.18 o 
   0  -4   8        1.47        1.14      0.53 o 
   1  -4   8        7.91        7.19      0.74 o 
   2  -4   8        9.19       11.41      1.05 o 
   3  -4   8        1.31        1.81      0.52 o 
   4  -4   8        3.57        5.16      1.00 o 
  -6  -3   8        2.32        3.54      0.84 o 
  -5  -3   8        4.92        3.69      0.95 o 
  -4  -3   8       14.06       16.10      1.66 o 
  -3  -3   8        3.89        4.89      0.98 o 
  -2  -3   8        1.27        1.15      0.50 o 
  -1  -3   8       35.27       36.46      1.17 o 
   0  -3   8       73.41       71.88      1.68 o 
   1  -3   8       29.75       31.58      1.17 o 
   2  -3   8       25.39       26.80      1.29 o 
   3  -3   8        0.56        0.93      0.45 o 
   4  -3   8        0.58        0.69      0.60 o 
  -6  -2   8        6.50        8.84      1.32 o 
  -5  -2   8       60.72       55.84      2.66 o 
  -4  -2   8      117.29      119.12      9.59 o 
  -3  -2   8       18.83       18.30      1.61 o 
  -2  -2   8      419.13      423.67      4.39 o 
  -1  -2   8      311.49      313.66      3.62 o 
   0  -2   8       12.67       11.54      0.78 o 
   1  -2   8      342.01      344.70      4.88 o 
   2  -2   8       56.53       51.92      2.28 o 
   3  -2   8        6.85        9.43      1.27 o 
   4  -2   8       13.80       16.16      1.65 o 
   5  -2   8        0.25        1.40      1.63 o 
  -6  -1   8        0.03        0.24      0.54 o 
  -5  -1   8        0.00        0.21      0.76 o 
  -4  -1   8       67.34       73.40      2.09 o 
  -3  -1   8      364.79      377.36      4.86 o 
  -2  -1   8       38.60       34.77      1.89 o 
  -1  -1   8      928.54      953.29      7.58 o 
   0  -1   8      162.45      155.40      2.36 o 
   1  -1   8      105.99      111.20      3.28 o 
   2  -1   8      154.14      163.52      2.51 o 
   3  -1   8       26.33       28.24      1.09 o 
   4  -1   8        1.16        1.36      0.67 o 
   5  -1   8        4.77        5.89      1.12 o 
   6  -1   8        1.89        3.23      0.81 o 
  -6   0   8       19.21       26.04      4.14 o 
  -5   0   8      137.79      146.53      5.21 o 
  -4   0   8       16.83       16.21      1.86 o 
  -3   0   8      242.97      236.13      5.01 o 
  -2   0   8      530.87      537.31      5.96 o 
  -1   0   8        1.08        1.42      0.38 o 
   0   0   8      466.34      465.90      4.46 o 
   1   0   8      134.07      128.67      2.08 o 
   2   0   8       17.82       20.52      0.91 o 
   3   0   8       12.22       12.04      0.78 o 
   4   0   8        0.55        0.03      0.52 o 
   5   0   8        2.28        3.61      2.32 o 
   6   0   8        0.02        0.78      1.14 o 
  -6   1   8        4.19        5.30      0.96 o 
  -5   1   8       48.15       47.42      1.86 o 
  -4   1   8       32.09       31.24      1.45 o 
  -3   1   8        0.80        0.46      0.40 o 
  -2   1   8      109.72      102.65      2.83 o 
  -1   1   8      150.61      126.51      2.42 o 
   0   1   8       12.84       14.51      0.70 o 
   1   1   8       10.19        7.98      0.62 o 
   2   1   8       62.66       60.07      1.38 o 
   3   1   8       35.07       34.03      1.07 o 
   4   1   8       11.10       12.39      1.13 o 
   5   1   8        3.35        4.57      0.86 o 
   6   1   8        0.39        0.96      0.62 o 
  -6   2   8        6.60        6.46      0.88 o 
  -5   2   8        6.77        8.84      0.99 o 
  -4   2   8        0.01        0.27      0.43 o 
  -3   2   8       14.56       15.22      1.54 o 
  -2   2   8       21.26       20.00      1.12 o 
  -1   2   8        0.19        0.27      0.33 o 
   0   2   8      121.45      120.63      2.22 o 
   1   2   8      102.33      119.61      1.90 o 
   2   2   8       49.72       50.05      1.24 o 
   3   2   8       99.91       98.29      2.43 o 
   4   2   8       18.26       17.87      1.25 o 
   5   2   8        0.81        0.84      0.56 o 
   6   2   8        0.06        0.11      0.51 o 
   7   2   8       26.32       29.29      2.49 o 
  -5   3   8       23.18       24.30      1.48 o 
  -4   3   8        1.92        2.10      0.57 o 
  -3   3   8       38.03       38.03      1.64 o 
  -2   3   8        1.32        0.81      0.44 o 
  -1   3   8       30.45       37.64      1.34 o 
   0   3   8       16.29       16.36      0.96 o 
   1   3   8        0.86        0.67      0.71 o 
   2   3   8        0.22        0.18      0.28 o 
   3   3   8        2.22        2.96      0.63 o 
   4   3   8       16.19       15.23      1.19 o 
   5   3   8       79.60       79.28      3.44 o 
   6   3   8        8.89        8.59      1.06 o 
   7   3   8       33.90       36.09      2.43 o 
  -5   4   8        0.93        1.83      1.32 o 
  -4   4   8        0.08        0.52      0.39 o 
  -3   4   8        0.60        0.17      0.39 o 
  -2   4   8        5.65        5.07      0.72 o 
  -1   4   8       14.21       14.50      0.97 o 
   0   4   8       55.69       49.76      1.50 o 
   1   4   8        5.90        6.32      0.55 o 
   2   4   8       27.22       22.83      0.85 o 
   3   4   8       42.07       42.37      1.62 o 
   4   4   8        2.35        2.27      0.65 o 
   5   4   8        0.15       -0.52      0.50 o 
   6   4   8        1.41        1.39      0.55 o 
   7   4   8        2.58        3.39      0.87 o 
  -5   5   8        8.98       11.19      1.33 o 
  -4   5   8        1.11        1.98      0.64 o 
  -3   5   8        0.08       -0.09      0.35 o 
  -2   5   8        0.00        0.00      0.40 o 
  -1   5   8      125.56      119.90      2.55 o 
   0   5   8        8.37        6.36      0.71 o 
   1   5   8      272.79      296.09      3.26 o 
   2   5   8        2.91        3.97      0.62 o 
   3   5   8       44.99       47.55      1.70 o 
   4   5   8        6.62        6.91      0.85 o 
   5   5   8        3.94        4.55      0.93 o 
   6   5   8        1.33        1.89      0.59 o 
   7   5   8        2.65        2.26      0.63 o 
  -4   6   8       19.83       20.13      1.70 o 
  -3   6   8       50.07       49.01      1.86 o 
  -2   6   8        1.09        1.10      0.48 o 
  -1   6   8      116.43      125.01      2.66 o 
   0   6   8      371.78      348.36      5.07 o 
   1   6   8       12.95       10.36      0.81 o 
   2   6   8      361.82      357.40      5.36 o 
   3   6   8      148.79      155.77      3.04 o 
   4   6   8        1.21        1.34      0.47 o 
   5   6   8       34.55       35.00      1.60 o 
   6   6   8        4.53        3.64      0.73 o 
   7   6   8        0.57        0.69      0.48 o 
  -4   7   8        0.53        1.39      1.19 o 
  -3   7   8       37.58       34.96      4.31 o 
  -2   7   8       62.55       70.68      2.20 o 
  -1   7   8       25.79       25.35      1.27 o 
   0   7   8      146.26      144.95      2.86 o 
   1   7   8     1295.12     1397.54     12.08 o 
   2   7   8        0.08        0.21      0.36 o 
   3   7   8      842.53      895.84      9.10 o 
   4   7   8       42.75       49.07      2.12 o 
   5   7   8        1.55        2.22      0.63 o 
   6   7   8        0.00        0.26      0.44 o 
   7   7   8       57.96       59.99      2.88 o 
  -3   8   8        2.00        2.16      0.57 o 
  -2   8   8        0.06        0.48      0.42 o 
  -1   8   8        0.14        0.11      0.67 o 
   0   8   8       38.11       43.39      2.52 o 
   1   8   8       16.00       14.04      1.03 o 
   2   8   8      174.03      172.28      4.66 o 
   3   8   8        7.63        7.90      0.90 o 
   4   8   8      116.96      115.69      3.43 o 
   5   8   8      104.43      102.91      2.71 o 
   6   8   8       10.29        9.40      1.06 o 
   7   8   8       22.38       22.89      2.28 o 
  -2   9   8        0.05        0.50      0.37 o 
  -1   9   8        0.00        0.05      0.38 o 
   0   9   8        0.84        1.33      0.50 o 
   1   9   8        0.07        0.25      0.32 o 
   2   9   8       20.47       20.26      1.71 o 
   3   9   8        8.13        7.89      0.89 o 
   4   9   8        7.69        7.41      0.90 o 
   5   9   8        1.14        0.63      0.49 o 
   6   9   8        0.87        0.51      0.45 o 
  -1  10   8        5.19        3.00      1.23 o 
   0  10   8        0.99        0.91      0.50 o 
   1  10   8       20.94       20.28      1.28 o 
   2  10   8       16.94       20.17      2.00 o 
   3  10   8        1.32        1.35      0.50 o 
   4  10   8       16.75       19.43      1.34 o 
   5  10   8        1.13        1.43      0.51 o 
   6  10   8        8.50       11.30      1.18 o 
   0  11   8        2.90        4.66      1.21 o 
   1  11   8        0.90        0.73      0.56 o 
   2  11   8        2.91        4.74      0.92 o 
   3  11   8        0.20        0.92      0.48 o 
   4  11   8        2.71        2.48      0.71 o 
   5  11   8        0.00       -0.59      0.39 o 
  -3  -6   9        2.20        1.39      0.57 o 
  -2  -6   9        9.13       16.25      1.35 o 
  -1  -6   9        1.39        0.64      0.61 o 
   0  -6   9        1.19        1.80      0.63 o 
  -4  -5   9        8.09        6.16      1.11 o 
  -3  -5   9        1.03        2.42      1.08 o 
  -2  -5   9       12.38       10.26      1.05 o 
  -1  -5   9       18.86       21.73      1.46 o 
   0  -5   9        0.18       -0.02      0.60 o 
   1  -5   9        7.02        9.35      1.28 o 
   2  -5   9        8.40        8.51      1.23 o 
  -5  -4   9        3.14        5.26      1.02 o 
  -4  -4   9        0.96        0.96      0.62 o 
  -3  -4   9        0.00       -0.44      1.16 o 
  -2  -4   9        2.19        1.80      0.71 o 
  -1  -4   9        1.17        0.54      0.54 o 
   0  -4   9       27.10       26.62      1.48 o 
   1  -4   9        7.94        8.34      1.28 o 
   2  -4   9       13.89       16.87      1.24 o 
   3  -4   9        7.00        7.55      1.31 o 
  -5  -3   9        0.10        0.03      0.54 o 
  -4  -3   9       20.43       19.87      2.67 o 
  -3  -3   9       14.03        9.64      1.34 o 
  -2  -3   9       54.55       57.34      3.63 o 
  -1  -3   9       17.19       15.81      1.21 o 
   0  -3   9        4.85        5.62      0.69 o 
   1  -3   9       13.74       14.13      0.97 o 
   2  -3   9        6.66        6.11      0.80 o 
   3  -3   9        8.24        8.13      1.23 o 
   4  -3   9        1.97        2.61      0.83 o 
  -5  -2   9        5.94        7.50      1.20 o 
  -4  -2   9       58.03       63.21      5.47 o 
  -3  -2   9       10.25        6.72      1.17 o 
  -2  -2   9        0.77        1.46      0.78 o 
  -1  -2   9       67.58       63.02      1.58 o 
   0  -2   9      124.33      119.88      2.23 o 
   1  -2   9       18.71       22.16      1.04 o 
   2  -2   9       16.28       18.90      1.02 o 
   3  -2   9      105.91      100.42      3.32 o 
   4  -2   9        7.11        7.51      1.57 o 
  -5  -1   9       13.25       12.94      1.56 o 
  -4  -1   9        0.02        0.55      0.78 o 
  -3  -1   9       47.14       51.23      2.47 o 
  -2  -1   9      137.19      131.99      2.70 o 
  -1  -1   9       93.47       87.01      2.14 o 
   0  -1   9      213.45      214.86      2.99 o 
   1  -1   9      765.06      784.55      6.88 o 
   2  -1   9        6.35        5.37      0.65 o 
   3  -1   9      255.88      271.98      4.50 o 
   4  -1   9       57.06       62.92      2.75 o 
   5  -1   9        0.00        0.18      1.15 o 
  -5   0   9        0.04       -0.08      0.52 o 
  -4   0   9      129.05      141.97      3.52 o 
  -3   0   9       94.31       95.76      2.37 o 
  -2   0   9       28.04       28.09      1.30 o 
  -1   0   9      432.61      435.07      5.29 o 
   0   0   9      184.16      187.44      2.69 o 
   1   0   9      125.86      128.14      2.21 o 
   2   0   9      160.97      166.61      2.59 o 
   3   0   9       18.50       21.62      1.36 o 
   4   0   9        8.39       10.32      1.13 o 
   5   0   9       28.68       30.76      2.11 o 
  -5   1   9       13.55       13.48      1.18 o 
  -4   1   9        2.56        2.56      0.62 o 
  -3   1   9      150.73      148.26      3.03 o 
  -2   1   9       48.66       48.17      1.65 o 
  -1   1   9       58.79       55.61      1.70 o 
   0   1   9      204.99      199.23      3.59 o 
   1   1   9       55.46       49.69      1.96 o 
   2   1   9       74.32       71.34      1.60 o 
   3   1   9       33.00       32.79      1.53 o 
   4   1   9        3.50        4.36      0.82 o 
   5   1   9        1.53        2.13      0.66 o 
   6   1   9        5.21        4.74      2.19 o 
  -5   2   9        0.02        0.36      0.40 o 
  -4   2   9        1.59        1.58      0.56 o 
  -3   2   9       11.40       12.11      1.04 o 
  -2   2   9       10.31       10.52      0.94 o 
  -1   2   9        7.08        5.39      0.73 o 
   0   2   9        1.87        1.59      0.47 o 
   1   2   9        0.21        0.39      0.33 o 
   2   2   9       49.73       50.25      1.32 o 
   3   2   9        2.48        3.03      0.83 o 
   4   2   9        9.43       10.73      1.13 o 
   5   2   9        7.40        6.42      1.38 o 
   6   2   9        2.03        2.08      0.75 o 
  -5   3   9        0.24        0.38      0.38 o 
  -4   3   9       64.95       61.70      2.76 o 
  -3   3   9       49.12       45.04      1.76 o 
  -2   3   9        1.77        1.21      0.46 o 
  -1   3   9       80.87       67.37      1.90 o 
   0   3   9        6.45        5.84      0.81 o 
   1   3   9       24.64       27.54      1.07 o 
   2   3   9        9.88       10.19      0.70 o 
   3   3   9        6.01        5.69      0.87 o 
   4   3   9        5.89        4.42      0.83 o 
   5   3   9        4.04        3.54      0.76 o 
   6   3   9        0.05        2.20      1.08 o 
  -5   4   9       15.56       18.79      1.41 o 
  -4   4   9        4.21        2.50      0.66 o 
  -3   4   9       10.65        9.99      1.52 o 
  -2   4   9        7.88        7.49      0.84 o 
  -1   4   9        2.11        1.78      0.50 o 
   0   4   9        9.14        8.66      0.81 o 
   1   4   9       18.67       20.24      1.04 o 
   2   4   9        7.61        8.89      0.73 o 
   3   4   9        1.47        1.55      0.63 o 
   4   4   9        6.09        5.20      0.82 o 
   5   4   9        0.38        0.17      0.65 o 
   6   4   9        0.03       -0.18      0.54 o 
   7   4   9        3.06        2.62      1.24 o 
  -4   5   9       11.91       11.72      1.14 o 
  -3   5   9       37.53       35.32      1.61 o 
  -2   5   9       21.78       22.26      1.31 o 
  -1   5   9       21.20       18.54      1.85 o 
   0   5   9        6.89        8.27      0.90 o 
   1   5   9       42.71       39.56      1.38 o 
   2   5   9        7.26        7.76      0.63 o 
   3   5   9       90.96       97.19      2.50 o 
   4   5   9        5.84        6.44      0.92 o 
   5   5   9       11.20       12.19      1.20 o 
   6   5   9        0.25        0.76      0.42 o 
   7   5   9        1.81        0.95      1.78 o 
  -4   6   9        0.91        0.76      0.57 o 
  -3   6   9        0.49        0.36      0.50 o 
  -2   6   9       28.82       26.78      1.39 o 
  -1   6   9        3.68        2.68      0.59 o 
   0   6   9       46.11       41.15      1.67 o 
   1   6   9       30.49       35.48      1.35 o 
   2   6   9       27.33       27.30      3.45 o 
   3   6   9        0.08        0.07      0.46 o 
   4   6   9      102.31      100.30      2.65 o 
   5   6   9       31.47       33.16      1.66 o 
   6   6   9        5.24        6.88      0.96 o 
   7   6   9       24.59       22.92      2.05 o 
  -3   7   9        1.32        1.09      0.45 o 
  -2   7   9        0.03        0.35      0.41 o 
  -1   7   9       98.02       88.93      2.57 o 
   0   7   9       68.46       72.73      2.07 o 
   1   7   9       57.42       57.58      1.79 o 
   2   7   9      284.01      290.48      5.67 o 
   3   7   9      359.66      384.17      5.38 o 
   4   7   9       55.45       60.51      2.11 o 
   5   7   9      530.76      571.39      7.32 o 
   6   7   9        5.99        5.39      1.03 o 
   7   7   9       34.49       40.24      1.93 o 
  -2   8   9        4.17        4.67      0.89 o 
  -1   8   9        1.43        1.60      0.77 o 
   0   8   9        4.86        5.39      0.75 o 
   1   8   9        1.03        1.20      0.44 o 
   2   8   9        5.08        6.20      1.08 o 
   3   8   9       72.61       70.24      2.31 o 
   4   8   9       19.61       21.58      1.41 o 
   5   8   9       21.21       19.15      2.09 o 
   6   8   9       11.52       13.95      1.32 o 
  -2   9   9        5.07        6.64      1.24 o 
  -1   9   9        0.01       -0.32      0.37 o 
   0   9   9        3.76        4.33      0.70 o 
   1   9   9        0.53        0.59      0.37 o 
   2   9   9        9.98       10.14      1.39 o 
   3   9   9        0.25        0.32      0.49 o 
   4   9   9       27.21       27.04      1.53 o 
   5   9   9        2.00        3.26      0.94 o 
   6   9   9       11.16        9.15      1.10 o 
   0  10   9        8.70        8.02      0.94 o 
   1  10   9        6.29        6.15      0.79 o 
   2  10   9        3.57        3.87      0.88 o 
   3  10   9       28.64       30.08      2.88 o 
   4  10   9        5.82        6.10      1.14 o 
   5  10   9        1.85        1.23      0.61 o 
   1  11   9       35.88       56.54      4.53 o 
   2  11   9        0.17       -0.65      0.44 o 
   3  11   9        5.29        6.88      1.10 o 
   4  11   9        0.58        2.05      0.57 o 
  -2  -5  10        2.62        3.13      0.80 o 
  -1  -5  10       15.53       21.11      1.50 o 
   0  -5  10        2.95        1.87      1.57 o 
  -3  -4  10       24.86       33.43      2.05 o 
  -2  -4  10        2.30        2.88      0.75 o 
  -1  -4  10        2.46        4.33      0.80 o 
   0  -4  10        1.32        1.74      0.65 o 
   1  -4  10        0.11        0.58      0.58 o 
   2  -4  10        7.30        7.23      1.11 o 
  -4  -3  10        0.09        0.44      1.01 o 
  -3  -3  10        1.44        2.60      1.53 o 
  -2  -3  10        7.71        8.53      1.47 o 
  -1  -3  10        1.65        1.13      1.34 o 
   0  -3  10       29.99       31.02      1.57 o 
   1  -3  10        6.92        6.76      0.78 o 
   2  -3  10        3.51        5.44      0.78 o 
   3  -3  10        3.86        4.68      1.54 o 
  -4  -2  10        4.64        6.44      1.24 o 
  -3  -2  10        9.55       10.42      1.77 o 
  -2  -2  10       43.35       44.55      3.99 o 
  -1  -2  10       19.41       19.90      1.85 o 
   0  -2  10       13.31       13.45      0.95 o 
   1  -2  10        5.65        3.16      0.60 o 
   2  -2  10        6.64        6.81      0.78 o 
   3  -2  10        0.19        0.88      0.63 o 
   4  -2  10        3.41        3.02      0.92 o 
  -5  -1  10        3.69        4.16      0.86 o 
  -4  -1  10        0.76        0.39      0.65 o 
  -3  -1  10        6.27        5.85      1.21 o 
  -2  -1  10        1.08        2.59      1.53 o 
  -1  -1  10       99.42      106.16      3.13 o 
   0  -1  10       50.91       50.63      1.75 o 
   1  -1  10       12.39       15.58      1.24 o 
   2  -1  10      141.75      147.50      4.44 o 
   3  -1  10      155.63      150.93      6.35 o 
   4  -1  10        7.72       10.91      1.44 o 
  -5   0  10        0.00        0.00      0.60 o 
  -4   0  10        0.00        0.16      0.49 o 
  -3   0  10        0.52        0.19      0.40 o 
  -2   0  10      167.15      171.88      3.30 o 
  -1   0  10       20.77       26.21      1.30 o 
   0   0  10      120.69      118.11      2.58 o 
   1   0  10      287.88      308.69      5.18 o 
   2   0  10       13.70       14.57      0.94 o 
   3   0  10      250.33      271.73      4.65 o 
   4   0  10       20.51       24.63      1.94 o 
   5   0  10        9.13        9.65      1.37 o 
  -5   1  10        0.09        0.97      1.08 o 
  -4   1  10        0.18       -0.12      0.40 o 
  -3   1  10        1.25        0.81      0.51 o 
  -2   1  10        0.07        0.26      0.44 o 
  -1   1  10      102.44       92.40      2.46 o 
   0   1  10       26.44       23.85      1.22 o 
   1   1  10      119.27      119.88      2.18 o 
   2   1  10      148.61      147.62      2.64 o 
   3   1  10        0.15        0.27      0.69 o 
   4   1  10       63.84       69.70      2.86 o 
   5   1  10       16.12       17.30      1.79 o 
  -5   2  10        0.32        1.15      0.56 o 
  -4   2  10        0.04        0.44      0.42 o 
  -3   2  10        0.82        1.18      0.52 o 
  -2   2  10        0.54        1.00      0.51 o 
  -1   2  10       26.59       25.83      1.94 o 
   0   2  10       29.92       29.33      1.33 o 
   1   2  10        8.85        9.95      1.65 o 
   2   2  10        2.54        3.80      0.75 o 
   3   2  10        0.38        0.27      0.55 o 
   4   2  10        6.35        7.05      1.38 o 
   5   2  10        0.08        1.06      0.56 o 
   6   2  10        0.47        2.94      1.80 o 
  -4   3  10       10.91        7.86      0.94 o 
  -3   3  10       15.19       12.40      1.46 o 
  -2   3  10      143.03      127.27      2.87 o 
  -1   3  10       24.81       17.20      1.15 o 
   0   3  10       37.67       30.09      1.33 o 
   1   3  10       65.23       54.06      1.68 o 
   2   3  10        0.48        0.95      0.57 o 
   3   3  10       17.47       21.43      1.42 o 
   4   3  10        1.75        1.03      0.64 o 
   5   3  10        0.45       -0.61      0.41 o 
   6   3  10        2.23        0.58      0.56 o 
  -4   4  10       10.90       10.40      1.09 o 
  -3   4  10       25.02       23.91      1.47 o 
  -2   4  10       28.95       22.79      1.36 o 
  -1   4  10       72.62       66.91      2.02 o 
   0   4  10        5.08        4.36      0.71 o 
   1   4  10       20.64       18.97      1.12 o 
   2   4  10       31.87       26.52      1.78 o 
   3   4  10        3.93        5.42      0.87 o 
   4   4  10        0.21        0.64      0.53 o 
   5   4  10        0.01        0.24      0.41 o 
   6   4  10        1.23        0.96      0.52 o 
  -4   5  10        3.75        3.75      0.72 o 
  -3   5  10        0.04        0.65      0.42 o 
  -2   5  10       28.40       25.81      1.35 o 
  -1   5  10       28.34       21.46      1.30 o 
   0   5  10       34.33       27.55      1.28 o 
   1   5  10       56.20       55.73      1.70 o 
   2   5  10        4.58        4.44      0.96 o 
   3   5  10        0.03        0.71      0.51 o 
   4   5  10        0.55        0.92      0.52 o 
   5   5  10       14.10       17.26      2.39 o 
   6   5  10        0.76        1.50      0.51 o 
  -3   6  10        7.56        8.02      0.92 o 
  -2   6  10        0.15        0.24      0.35 o 
  -1   6  10        8.33        6.63      0.84 o 
   0   6  10        2.14        2.29      0.86 o 
   1   6  10        0.38        0.99      0.37 o 
   2   6  10       30.92       25.92      1.78 o 
   3   6  10        0.88        1.47      0.67 o 
   4   6  10        1.50        0.94      0.61 o 
   5   6  10        0.02        0.16      0.51 o 
   6   6  10       11.95       12.48      1.30 o 
  -3   7  10       18.34       20.78      1.50 o 
  -2   7  10        0.00        0.08      0.41 o 
  -1   7  10        4.21        4.30      0.71 o 
   0   7  10        0.77        1.12      0.45 o 
   1   7  10       64.90       62.32      1.91 o 
   2   7  10        6.93        6.00      1.05 o 
   3   7  10      142.91      148.02      4.14 o 
   4   7  10       96.21       91.90      2.66 o 
   5   7  10        6.22        9.00      1.30 o 
   6   7  10       47.51       45.96      2.90 o 
  -2   8  10        9.96       13.03      1.19 o 
  -1   8  10       25.23       31.52      2.45 o 
   0   8  10        0.24       -0.01      0.57 o 
   1   8  10        1.83        3.21      0.60 o 
   2   8  10        0.96       -0.12      0.67 o 
   3   8  10        0.90        0.82      1.03 o 
   4   8  10        6.93        7.02      1.16 o 
   5   8  10       61.10       56.74      2.21 o 
   6   8  10        3.67        4.51      1.29 o 
  -1   9  10        0.08       -0.28      0.40 o 
   0   9  10        4.67        7.07      0.87 o 
   1   9  10        4.65        5.77      0.96 o 
   2   9  10        4.10        4.73      1.05 o 
   3   9  10       10.71       12.50      1.49 o 
   4   9  10        9.02        9.81      2.16 o 
   5   9  10        0.11        0.13      0.42 o 
   1  10  10        2.74        4.32      0.98 o 
   2  10  10        9.62        8.29      3.96 o 
   3  10  10        0.00        0.37      0.75 o 
   4  10  10        6.90        7.56      1.13 o 
  -2  -3  11        0.29        0.74      0.57 o 
  -1  -3  11        0.07        0.13      1.64 o 
   0  -3  11        0.24        1.04      0.67 o 
   1  -3  11        0.01        0.07      0.55 o 
  -3  -2  11       28.18       40.35      2.30 o 
  -2  -2  11        0.00        1.26      0.74 o 
  -1  -2  11        1.68        2.22      0.90 o 
   0  -2  11        4.25        6.80      1.20 o 
   1  -2  11       17.04       17.82      1.13 o 
   2  -2  11        2.60        3.19      0.78 o 
  -4  -1  11        7.99        9.99      1.46 o 
  -3  -1  11       15.76       17.65      1.77 o 
  -2  -1  11        0.52        0.41      0.73 o 
  -1  -1  11        0.37        0.28      0.68 o 
   0  -1  11        6.39        7.21      0.91 o 
   1  -1  11       26.74       28.35      1.42 o 
   2  -1  11        0.13        1.03      0.57 o 
   3  -1  11       35.62       38.28      2.12 o 
  -4   0  11        9.04        9.59      1.34 o 
  -3   0  11        1.29        3.51      0.95 o 
  -2   0  11       32.08       37.94      1.64 o 
  -1   0  11        0.87        0.62      0.49 o 
   0   0  11       25.29       24.24      1.37 o 
   1   0  11        0.49        0.54      0.49 o 
   2   0  11       47.40       51.84      2.01 o 
   3   0  11       50.47       57.66      2.18 o 
   4   0  11        0.86        1.09      0.71 o 
  -4   1  11        0.99        1.19      0.58 o 
  -3   1  11        0.20        0.53      0.45 o 
  -2   1  11        0.00       -0.53      0.37 o 
  -1   1  11        0.92        0.84      0.49 o 
   0   1  11       16.04       17.54      1.19 o 
   1   1  11       16.36       13.96      1.09 o 
   2   1  11        0.54        1.24      0.76 o 
   3   1  11       65.31       60.83      2.21 o 
   4   1  11       28.98       31.30      1.76 o 
  -4   2  11        3.40        4.22      0.72 o 
  -3   2  11        0.99        0.24      0.42 o 
  -2   2  11        4.93        4.97      0.77 o 
  -1   2  11        3.60        2.95      0.87 o 
   0   2  11        0.76        0.61      0.47 o 
   1   2  11       29.70       27.51      1.32 o 
   2   2  11        4.02        5.41      1.24 o 
   3   2  11       13.42       16.84      1.35 o 
   4   2  11        0.00        0.61      0.55 o 
   5   2  11        0.01        0.95      0.55 o 
  -4   3  11        7.34        6.07      0.85 o 
  -3   3  11       42.53       41.11      1.74 o 
  -2   3  11        0.56        1.41      0.52 o 
  -1   3  11       66.16       60.38      2.08 o 
   0   3  11       70.54       54.49      2.24 o 
   1   3  11        0.22        0.82      0.61 o 
   2   3  11       38.79       34.93      4.88 o 
   3   3  11       14.17       13.08      1.40 o 
   4   3  11        0.72        0.83      0.57 o 
   5   3  11        5.81        7.47      1.14 o 
  -3   4  11        8.38        6.79      0.91 o 
  -2   4  11       11.21        9.42      1.01 o 
  -1   4  11        7.77        9.29      0.98 o 
   0   4  11       77.76       58.95      1.92 o 
   1   4  11       97.77       87.54      3.12 o 
   2   4  11        4.91        4.20      0.94 o 
   3   4  11       44.88       46.31      5.34 o 
   4   4  11       10.49       12.31      1.28 o 
   5   4  11        1.71        2.50      0.71 o 
  -3   5  11        0.04        0.46      0.61 o 
  -2   5  11        4.59        4.39      0.72 o 
  -1   5  11        1.38        0.37      0.34 o 
   0   5  11       40.37       32.74      1.44 o 
   1   5  11        0.98        0.66      0.38 o 
   2   5  11       26.89       23.69      1.91 o 
   3   5  11       25.47       27.67      1.92 o 
   4   5  11        0.91        1.94      0.86 o 
   5   5  11        6.07        8.98      1.13 o 
  -2   6  11        0.51       -0.22      0.29 o 
  -1   6  11        1.43        0.78      0.48 o 
   0   6  11        2.01        1.30      0.46 o 
   1   6  11       19.92       18.08      3.03 o 
   2   6  11        2.91        2.67      0.80 o 
   3   6  11        2.58        1.38      0.67 o 
   4   6  11        2.42        1.97      2.15 o 
   5   6  11        1.42        1.06      0.51 o 
  -2   7  11        8.69       11.07      2.03 o 
  -1   7  11       33.81       35.51      1.62 o 
   0   7  11        0.81        0.53      0.69 o 
   1   7  11       12.19       13.01      1.54 o 
   2   7  11        0.29        0.94      0.61 o 
   3   7  11        8.56        6.68      1.18 o 
   4   7  11        0.48        0.58      0.45 o 
   5   7  11       39.43       37.34      1.88 o 
  -1   8  11        6.78        8.61      0.98 o 
   0   8  11       19.83       21.48      1.32 o 
   1   8  11        9.45       11.25      1.48 o 
   2   8  11        5.56        7.56      1.23 o 
   3   8  11        3.04        6.48      1.13 o 
   4   8  11        1.27        0.45      0.59 o 
   5   8  11        3.54        3.37      0.85 o 
   0   9  11       10.20       11.44      1.13 o 
   1   9  11        4.51        6.47      1.06 o 
   2   9  11        1.35        2.30      0.77 o 
   3   9  11        0.48       -0.52      0.47 o 
   4   9  11        0.22        0.89      0.51 o 
  -1  -2  12       11.07       12.60      1.56 o 
   0  -2  12        0.74        1.61      0.75 o 
  -2  -1  12       13.09       12.31      1.58 o 
  -1  -1  12       23.69       25.78      2.02 o 
   0  -1  12        2.37        2.94      0.88 o 
   1  -1  12        0.35       -0.26      0.45 o 
   2  -1  12        1.79        2.77      0.99 o 
  -2   0  12        0.55        1.51      1.13 o 
  -1   0  12       14.70       19.18      1.32 o 
   0   0  12       36.96       39.83      1.68 o 
   1   0  12        3.98        4.00      0.97 o 
   2   0  12        1.08        0.88      0.88 o 
   3   0  12        7.73        9.57      1.12 o 
  -3   1  12        0.55        0.65      1.39 o 
  -2   1  12        0.49        1.68      0.64 o 
  -1   1  12        3.83        5.60      1.18 o 
   0   1  12        1.63        2.68      1.23 o 
   1   1  12        0.32        0.53      0.85 o 
   2   1  12       11.36       11.21      1.49 o 
   3   1  12        2.17        2.88      0.88 o 
  -3   2  12       12.00       15.45      1.30 o 
  -2   2  12       10.72       11.00      1.10 o 
  -1   2  12        2.81        2.67      0.63 o 
   0   2  12       15.38       14.48      1.16 o 
   1   2  12        0.32        2.96      1.63 o 
   2   2  12        4.53        6.06      1.21 o 
   3   2  12        5.84        5.12      1.11 o 
   4   2  12        0.36        1.73      0.84 o 
  -3   3  12        4.82        4.01      0.70 o 
  -2   3  12        1.76        1.07      0.78 o 
  -1   3  12        8.94       10.14      1.01 o 
   0   3  12       14.53       16.21      1.19 o 
   1   3  12       37.65       34.48      3.30 o 
   2   3  12        3.40        0.93      0.79 o 
   3   3  12        3.91        2.33      0.79 o 
   4   3  12        9.02        9.79      1.43 o 
  -2   4  12        0.13       -0.09      0.36 o 
  -1   4  12       15.69       12.77      1.13 o 
   0   4  12        3.52        2.77      0.63 o 
   1   4  12        3.42        3.19      0.85 o 
   2   4  12       67.75       60.15      2.78 o 
   3   4  12       26.26       31.25      2.11 o 
   4   4  12       26.68       29.16      3.46 o 
  -2   5  12        1.75        1.31      1.02 o 
  -1   5  12        0.53        1.63      0.47 o 
   0   5  12        0.02        0.15      0.62 o 
   1   5  12        0.82        0.34      0.53 o 
   2   5  12       22.90       18.74      1.83 o 
   3   5  12        6.43        5.34      1.62 o 
   4   5  12       12.77       15.22      1.78 o 
  -1   6  12       11.30       10.27      1.06 o 
   0   6  12        5.24        4.84      0.75 o 
   1   6  12        1.83        1.18      0.63 o 
   2   6  12        6.08        3.72      1.28 o 
   3   6  12        6.82        5.28      1.08 o 
   4   6  12        5.37        5.07      1.44 o 
  -1   7  12        6.37        7.34      0.91 o 
   0   7  12       11.24       13.46      1.18 o 
   1   7  12       16.95       17.08      1.79 o 
   2   7  12        3.58        4.05      1.51 o 
   3   7  12       17.19       20.65      1.99 o 
   4   7  12        0.00        1.03      1.21 o 
   0   8  12        5.13        8.34      1.31 o 
   1   8  12       13.82       19.46      2.48 o 
   2   8  12        5.26        7.02      1.24 o 
   3   8  12        0.36        0.22      0.49 o 
  -1   1  13        0.66        1.15      0.53 o 
   0   1  13        0.23        0.71      0.67 o 
   1   1  13        0.70        1.63      1.52 o 
  -1   2  13       16.68       25.14      1.51 o 
   0   2  13        2.71        2.60      0.60 o 
   1   2  13        5.55        5.09      1.03 o 
   2   2  13        6.42        4.62      1.55 o 
  -1   3  13       18.67       18.22      1.36 o 
   0   3  13        3.77        4.96      0.75 o 
   1   3  13        1.03        0.25      0.47 o 
   2   3  13        3.05        3.60      0.89 o 
   3   3  13        4.52        3.82      0.99 o 
  -1   4  13        0.04        0.72      0.44 o 
   0   4  13        0.10        0.15      0.47 o 
   1   4  13        9.46        6.82      1.37 o 
   2   4  13        0.66       -0.42      0.49 o 
   3   4  13       15.69       15.08      1.75 o 
   0   5  13        0.06        0.20      0.76 o 
   1   5  13        0.46        3.47      1.77 o 
   2   5  13        0.92        1.52      0.68 o 
   3   5  13        0.29       -0.21      0.46 o 
   0   6  13        0.19       -0.36      0.42 o 
   1   6  13        3.72        3.07      0.83 o 
   2   6  13        3.11        2.45      0.88 o 
   3   6  13        1.71        0.96      0.60 o 
                                                 
